# Supplementary material for: Comparison of the crystal structures of 4,4′-bis­[3-(4-methyl­piperidin-1-yl)prop-1-yn-1-yl]-1,1′-biphenyl and 4,4′-bis­[3-(2,2,6,6-tetra­methyl­piperidin-1-yl)prop-1-yn-1-yl]-1,1′-biphen­yl
Source: Acta Crystallogr E Crystallogr Commun. 2015 Sep 12;71(Pt 10):1132–5. doi: 10.1107/S2056989015015352 (PMC4647388; doi:10.1107/S2056989015015352)
Supplement: Supplementary file 1 [file e-71-01132-sup1.cif]

##############################################################################
#                                                                            #
# This CIF contains the data in a paper accepted for publication in          #
# Acta Crystallographica Section E. It conforms to the requirements of       #
# Notes for Authors for Acta Crystallographica Section E, and has been       #
# peer reviewed under the auspices of the IUCr Commission on Journals.       #
#                                                                            #
# Full details of the Crystallographic Information File format               #
# are given in the paper "The Crystallographic Information File (CIF):       #
# a New Standard Archive File for Crystallography" by S. R. Hall, F. H.      #
# Allen and I. D. Brown [Acta Cryst. (1991), A47, 655-685].                  #
#                                                                            #
# The current version of the core CIF dictionary is obtainable from          #
# ftp://ftp.iucr.org/pub/cif_core.dic.                                       #
#                                                                            #
# Software is freely available for graphical display of the structure(s)     #
# in this CIF. For information consult the CIF software page                 #
# http://www.iucr.org/resources/cif/software.                                #
#                                                                            #
# This file may be used for bona fide research purposes within the           #
# scientific community so long as proper attribution is given to the journal # 
# article from which it was obtained.                                        #
#                                                                            #
##############################################################################
data_global
_audit_creation_method     'SHELXL97 CIF, edited IUCr template'
_journal_data_validation_number     ?
_journal_date_recd_electronic     2015-07-01
_journal_date_accepted     2015-08-17
_journal_name_full     'Acta Crystallographica, Section E'
_journal_year     2015
_journal_volume     71
_journal_issue     10
_journal_page_first     1132
_journal_page_last     1135
_journal_paper_category     GO
_journal_paper_doi     10.1107/S2056989015015352
_journal_coeditor_code     RZ5164
_publ_contact_author_name
;
Dr P.A. Crooks
;
_publ_contact_author_address
;
Dept. of Pharm. Sciences
College of Pharmacy
University of Arkansas for Medical Sciences
Little Rock, AR 72205
USA
;
_publ_contact_author_email     'pacrooks@uams.edu'
_publ_contact_author_fax
;
501 686 6057
;
_publ_contact_author_phone
;
501 686 6495
;
_publ_section_title
;
Comparison of the crystal structures of
4,4'-bis[3-(4-methylpiperidin-1-yl)prop-1-yn-1-yl]-1,1'-biphenyl and
4,4'-bis[3-(2,2,6,6-tetramethylpiperidin-1-yl)prop-1-yn-1-yl]-1,1'-biphenyl
;
_publ_section_title_footnote     .
loop_
    _publ_author_name
    _publ_author_footnote
    _publ_author_address
    'Wan, Anqi' .
;
Department of Pharmaceutical Sciences
College of Pharmacy
University of Arkansas for Medical Sciences
Little Rock, AR 72205
USA
;
    'Narsimha Reddy Penthala' .
;
Department of Pharmaceutical Sciences
College of Pharmacy
University of Arkansas for Medical Sciences
Little Rock, AR 72205
USA
;
    'Fifer, E. Kim' .
;
Department of Pharmaceutical Sciences
College of Pharmacy
University of Arkansas for Medical Sciences
Little Rock, AR 72205
USA
;
    'Parkin, Sean' .
;
Department of Chemistry
University of Kentucky
Lexington KY 40506
USA
;
    'Crooks, Peter A.' .
;
Department of Pharmaceutical Sciences
College of Pharmacy
University of Arkansas for Medical Sciences
Little Rock, AR 72205
USA
;
_publ_section_synopsis
;
The crystal structures of the two title compounds display chair conformations of
the piperidine rings in their molecules. In compound (I), the biphenyl system
has a twisted conformation with a dihedral angle of 26.57(6)\% while in
compound (II) the two phenyl rings are exactly coplanar.
;
data_I
_audit_creation_method     SHELXL-2014
_database_code_depnum_ccdc_archive     'CCDC 1419251'
_chemical_name_systematic
;
4,4'-Bis[3-(4-methylpiperidin-1-yl)prop-1-yn-1-yl]-1,1'-biphenyl
;
_chemical_name_common     ?
_chemical_formula_moiety     'C30 H36 N2'
_chemical_formula_sum     'C30 H36 N2'
_chemical_formula_iupac     'C30 H36 N2'
_chemical_formula_weight     424.61
_chemical_melting_point     ?
_shelx_space_group_comment
;
The symmetry employed for this shelxl refinement is uniquely defined
by the following loop, which should always be used as a source of
symmetry information in preference to the above space-group names.
They are only intended as comments.
;
_space_group_crystal_system     monoclinic
_space_group_name_H-M_alt     'P 21/c'
_space_group_name_Hall     '-P 2ybc'
loop_
    _space_group_symop_operation_xyz
    'x, y, z'
    '-x, y+1/2, -z+1/2'
    '-x, -y, -z'
    'x, -y-1/2, z-1/2'
_cell_length_a     21.9870(6)
_cell_length_b     7.0390(3)
_cell_length_c     15.7840(11)
_cell_angle_alpha     90
_cell_angle_beta     99.0310(19)
_cell_angle_gamma     90
_cell_volume     2412.6(2)
_cell_formula_units_Z     4
_cell_measurement_reflns_used     5987
_cell_measurement_theta_min     1.00
_cell_measurement_theta_max     27.48
_cell_measurement_temperature     90.0(2)
_exptl_crystal_description     plate
_exptl_crystal_colour     colourless
_exptl_crystal_size_max     0.320
_exptl_crystal_size_mid     0.300
_exptl_crystal_size_min     0.030
_exptl_crystal_density_diffrn     1.169
_exptl_crystal_density_meas     ?
_exptl_crystal_density_method     ?
_exptl_crystal_F_000     920
_exptl_absorpt_coefficient_mu     0.067
_exptl_absorpt_correction_type     multi-scan
_exptl_absorpt_process_details
;
(<i>SADABS</i>; Sheldrick, 2008a)
;
_shelx_estimated_absorpt_T_min     0.979
_shelx_estimated_absorpt_T_max     0.998
_exptl_absorpt_correction_T_min     0.764
_exptl_absorpt_correction_T_max     0.958
_exptl_special_details
;
The crystal was mounted with polyisobutene oil on the tip of a fine glass fibre,
which was fastened in a copper mounting pin with electrical solder. It was
placed directly into the cold gas stream of a liquid nitrogen based cryostat,
according to published methods (Hope, 1994; Parkin & Hope, 1998).
Diffraction data were collected with the crystal at 90 K, which is standard
practice in this laboratory for the majority of flash-cooled crystals.
;
_diffrn_ambient_temperature     90.0(2)
_diffrn_radiation_type     MoK\a
_diffrn_radiation_wavelength     0.71073
_diffrn_measurement_device_type     'Nonius KappaCCD diffractometer'
_diffrn_measurement_method     '\f and \w scans at fixed \c = 55\%'
_diffrn_detector_area_resol_mean     9.1
_diffrn_reflns_number     54455
_diffrn_reflns_av_R_equivalents     0.0655
_diffrn_reflns_theta_min     1.876
_diffrn_reflns_theta_max     27.496
_diffrn_reflns_theta_full     25.242
_diffrn_measured_fraction_theta_max     0.999
_diffrn_measured_fraction_theta_full     1.000
_diffrn_reflns_limit_h_min     -28
_diffrn_reflns_limit_h_max     28
_diffrn_reflns_limit_k_min     -9
_diffrn_reflns_limit_k_max     9
_diffrn_reflns_limit_l_min     -20
_diffrn_reflns_limit_l_max     20
_refine_special_details
;
Refinement progress was checked using <i>PLATON</i> (Spek, 2009) and by an
<i>R</i>-tensor (Parkin, 2000). The final model was further checked with the
IUCr utility <i>checkCIF</i>.
;
_reflns_number_total     5546
_reflns_number_gt     3347
_reflns_threshold_expression     'I > 2\s(I)'
_refine_ls_structure_factor_coef     Fsqd
_refine_ls_matrix_type     full
_refine_ls_R_factor_all     0.0974
_refine_ls_R_factor_gt     0.0489
_refine_ls_wR_factor_gt     0.1174
_refine_ls_wR_factor_ref     0.1442
_refine_ls_goodness_of_fit_ref     1.017
_refine_ls_restrained_S_all     1.017
_refine_ls_number_reflns     5546
_refine_ls_number_parameters     291
_refine_ls_number_restraints     0
_refine_ls_hydrogen_treatment     constr
_refine_ls_weighting_scheme     calc
_refine_ls_weighting_details
              'w=1/[\s^2^(Fo^2^)+(0.0706P)^2^+0.3882P] where P=(Fo^2^+2Fc^2^)/3'
_atom_sites_solution_hydrogens     difmap
_atom_sites_solution_primary     direct
_atom_sites_solution_secondary     difmap
_refine_ls_shift/su_max     0.000
_refine_ls_shift/su_mean     0.000
_refine_diff_density_max     0.217
_refine_diff_density_min     -0.223
_refine_ls_extinction_method     none
_refine_ls_extinction_coef     .
loop_
    _atom_type_symbol
    _atom_type_description
    _atom_type_scat_dispersion_real
    _atom_type_scat_dispersion_imag
    _atom_type_scat_source
    'C' 'C' 0.0033 0.0016
                         'International Tables Vol C Tables 4.2.6.8 and 6.1.1.4'
    'H' 'H' 0.0000 0.0000
                         'International Tables Vol C Tables 4.2.6.8 and 6.1.1.4'
    'N' 'N' 0.0061 0.0033
                         'International Tables Vol C Tables 4.2.6.8 and 6.1.1.4'
_computing_data_collection
;
<i>COLLECT</i> (Nonius, 1998)
;
_computing_cell_refinement
;
<i>SCALEPACK</i> (Otwinowski & Minor, 2006)
;
_computing_data_reduction
;
<i>DENZO-SMN</i> (Otwinowski & Minor, 2006)
;
_computing_structure_solution
;
<i>SHELXS97</i> (Sheldrick, 2008b)
;
_computing_structure_refinement
;
<i>SHELXL2014</i> (Sheldrick, 2015)
;
_computing_molecular_graphics
;
<i>XP in SHELXTL</i> (Sheldrick, 2008b)
;
_computing_publication_material
;
<i>SHELXTL</i> (Sheldrick, 2008b) and <i>CIFFIX</i> (Parkin,
2013)
;
loop_
    _atom_site_type_symbol
    _atom_site_label
    _atom_site_fract_x
    _atom_site_fract_y
    _atom_site_fract_z
    _atom_site_U_iso_or_equiv
    _atom_site_adp_type
    _atom_site_calc_flag
    _atom_site_occupancy
    _atom_site_disorder_assembly
    _atom_site_disorder_group
    N N1 0.20730(5) 0.24205(18) 0.41351(8) 0.0245(3) Uani d 1 . .
    N N2 0.79153(5) 0.22850(18) -0.16448(8) 0.0234(3) Uani d 1 . .
    C C1 0.19401(7) 0.4165(2) 0.36333(10) 0.0255(4) Uani d 1 . .
    H H1A 0.2171 0.4153 0.3143 0.031 Uiso calc 1 . .
    H H1B 0.2080 0.5277 0.3996 0.031 Uiso calc 1 . .
    C C2 0.12538(7) 0.4349(2) 0.33012(10) 0.0268(4) Uani d 1 . .
    H H2A 0.1179 0.5510 0.2946 0.032 Uiso calc 1 . .
    H H2B 0.1027 0.4478 0.3793 0.032 Uiso calc 1 . .
    C C3 0.10128(7) 0.2625(2) 0.27674(10) 0.0246(4) Uani d 1 . .
    H H3A 0.1231 0.2569 0.2258 0.030 Uiso calc 1 . .
    C C4 0.11755(6) 0.0832(2) 0.32978(10) 0.0259(4) Uani d 1 . .
    H H4A 0.0947 0.0822 0.3791 0.031 Uiso calc 1 . .
    H H4B 0.1049 -0.0300 0.2941 0.031 Uiso calc 1 . .
    C C5 0.18653(6) 0.0736(2) 0.36255(10) 0.0250(4) Uani d 1 . .
    H H5A 0.1957 -0.0416 0.3982 0.030 Uiso calc 1 . .
    H H5B 0.2092 0.0644 0.3132 0.030 Uiso calc 1 . .
    C C6 0.03225(7) 0.2769(2) 0.24399(10) 0.0304(4) Uani d 1 . .
    H H6A 0.0188 0.1650 0.2091 0.046 Uiso calc 1 . .
    H H6B 0.0239 0.3918 0.2090 0.046 Uiso calc 1 . .
    H H6C 0.0098 0.2833 0.2929 0.046 Uiso calc 1 . .
    C C7 0.80978(7) 0.0602(2) -0.11219(10) 0.0251(4) Uani d 1 . .
    H H7A 0.7993 -0.0555 -0.1470 0.030 Uiso calc 1 . .
    H H7B 0.7867 0.0566 -0.0631 0.030 Uiso calc 1 . .
    C C8 0.87867(7) 0.0625(2) -0.07886(10) 0.0263(4) Uani d 1 . .
    H H8A 0.9017 0.0561 -0.1279 0.032 Uiso calc 1 . .
    H H8B 0.8897 -0.0505 -0.0424 0.032 Uiso calc 1 . .
    C C9 0.89727(7) 0.2419(2) -0.02685(10) 0.0248(4) Uani d 1 . .
    H H9A 0.8756 0.2410 0.0243 0.030 Uiso calc 1 . .
    C C10 0.87516(7) 0.4146(2) -0.08094(10) 0.0264(4) Uani d 1 . .
    H H10A 0.8981 0.4233 -0.1300 0.032 Uiso calc 1 . .
    H H10B 0.8838 0.5309 -0.0459 0.032 Uiso calc 1 . .
    C C11 0.80634(7) 0.4027(2) -0.11454(10) 0.0253(4) Uani d 1 . .
    H H11A 0.7831 0.4048 -0.0657 0.030 Uiso calc 1 . .
    H H11B 0.7936 0.5146 -0.1511 0.030 Uiso calc 1 . .
    C C12 0.96641(7) 0.2486(2) 0.00546(10) 0.0308(4) Uani d 1 . .
    H H12A 0.9786 0.1362 0.0407 0.046 Uiso calc 1 . .
    H H12B 0.9763 0.3635 0.0400 0.046 Uiso calc 1 . .
    H H12C 0.9888 0.2505 -0.0436 0.046 Uiso calc 1 . .
    C C13 0.27358(6) 0.2281(2) 0.44724(10) 0.0266(4) Uani d 1 . .
    H H13A 0.2807 0.1132 0.4836 0.032 Uiso calc 1 . .
    H H13B 0.2858 0.3397 0.4842 0.032 Uiso calc 1 . .
    C C14 0.31350(7) 0.2189(2) 0.38025(10) 0.0254(4) Uani d 1 . .
    C C15 0.34323(7) 0.2140(2) 0.32287(10) 0.0237(3) Uani d 1 . .
    C C16 0.38357(6) 0.2046(2) 0.25885(9) 0.0215(3) Uani d 1 . .
    C C17 0.37212(6) 0.3064(2) 0.18216(9) 0.0229(3) Uani d 1 . .
    H H17A 0.3354 0.3788 0.1691 0.027 Uiso calc 1 . .
    C C18 0.41397(6) 0.3028(2) 0.12486(9) 0.0214(3) Uani d 1 . .
    H H18A 0.4054 0.3731 0.0730 0.026 Uiso calc 1 . .
    C C19 0.46856(6) 0.1975(2) 0.14209(9) 0.0198(3) Uani d 1 . .
    C C20 0.51543(6) 0.2019(2) 0.08399(9) 0.0199(3) Uani d 1 . .
    C C21 0.57773(6) 0.1686(2) 0.11555(9) 0.0236(4) Uani d 1 . .
    H H21A 0.5898 0.1423 0.1748 0.028 Uiso calc 1 . .
    C C22 0.62205(7) 0.1732(2) 0.06218(9) 0.0250(4) Uani d 1 . .
    H H22A 0.6640 0.1505 0.0852 0.030 Uiso calc 1 . .
    C C23 0.60560(7) 0.2107(2) -0.02488(10) 0.0225(3) Uani d 1 . .
    C C24 0.64979(7) 0.2140(2) -0.08346(10) 0.0247(4) Uani d 1 . .
    C C25 0.68349(7) 0.2177(2) -0.13613(10) 0.0244(4) Uani d 1 . .
    C C26 0.72570(6) 0.2217(2) -0.20057(9) 0.0256(4) Uani d 1 . .
    H H26A 0.7181 0.1073 -0.2372 0.031 Uiso calc 1 . .
    H H26B 0.7157 0.3341 -0.2379 0.031 Uiso calc 1 . .
    C C27 0.43683(6) 0.0935(2) 0.27488(9) 0.0226(3) Uani d 1 . .
    H H27A 0.4446 0.0193 0.3257 0.027 Uiso calc 1 . .
    C C28 0.47825(6) 0.0904(2) 0.21758(9) 0.0223(3) Uani d 1 . .
    H H28A 0.5141 0.0138 0.2297 0.027 Uiso calc 1 . .
    C C29 0.49939(7) 0.2415(2) -0.00348(10) 0.0214(3) Uani d 1 . .
    H H29A 0.4576 0.2659 -0.0266 0.026 Uiso calc 1 . .
    C C30 0.54362(7) 0.2455(2) -0.05680(9) 0.0221(3) Uani d 1 . .
    H H30A 0.5317 0.2723 -0.1161 0.027 Uiso calc 1 . .
loop_
    _atom_site_aniso_label
    _atom_site_aniso_U_11
    _atom_site_aniso_U_22
    _atom_site_aniso_U_33
    _atom_site_aniso_U_12
    _atom_site_aniso_U_13
    _atom_site_aniso_U_23
    N1 0.0214(6) 0.0309(8) 0.0216(7) -0.0012(5) 0.0049(5) -0.0001(6)
    N2 0.0216(6) 0.0271(8) 0.0218(7) -0.0004(5) 0.0045(5) -0.0014(5)
    C1 0.0259(8) 0.0268(9) 0.0243(8) -0.0011(7) 0.0061(7) -0.0036(7)
    C2 0.0278(8) 0.0273(9) 0.0255(8) 0.0033(7) 0.0053(7) -0.0013(7)
    C3 0.0228(8) 0.0299(9) 0.0216(8) 0.0002(6) 0.0051(6) -0.0005(7)
    C4 0.0244(8) 0.0274(9) 0.0257(8) -0.0029(7) 0.0037(7) 0.0010(7)
    C5 0.0256(8) 0.0253(9) 0.0247(8) -0.0018(6) 0.0053(7) 0.0016(7)
    C6 0.0267(8) 0.0352(10) 0.0284(9) 0.0020(7) 0.0014(7) 0.0009(7)
    C7 0.0271(8) 0.0243(9) 0.0250(8) -0.0010(7) 0.0071(7) -0.0026(7)
    C8 0.0263(8) 0.0263(9) 0.0263(9) 0.0036(7) 0.0044(7) -0.0008(7)
    C9 0.0262(8) 0.0287(9) 0.0202(8) -0.0008(7) 0.0059(6) -0.0006(7)
    C10 0.0294(8) 0.0242(9) 0.0252(8) -0.0028(7) 0.0028(7) 0.0013(7)
    C11 0.0284(8) 0.0234(9) 0.0244(8) 0.0008(7) 0.0048(7) 0.0014(7)
    C12 0.0283(8) 0.0347(10) 0.0285(9) 0.0005(7) 0.0024(7) -0.0014(7)
    C13 0.0210(8) 0.0367(10) 0.0226(8) -0.0013(7) 0.0048(6) 0.0010(7)
    C14 0.0227(8) 0.0276(9) 0.0257(8) -0.0022(7) 0.0036(7) -0.0007(7)
    C15 0.0219(8) 0.0221(8) 0.0263(8) -0.0016(6) 0.0014(7) -0.0010(7)
    C16 0.0219(7) 0.0205(8) 0.0222(8) -0.0036(6) 0.0040(6) -0.0024(6)
    C17 0.0200(7) 0.0214(8) 0.0270(8) 0.0011(6) 0.0031(6) -0.0007(7)
    C18 0.0224(7) 0.0207(8) 0.0207(8) -0.0002(6) 0.0019(6) 0.0020(6)
    C19 0.0209(7) 0.0180(8) 0.0206(8) -0.0032(6) 0.0033(6) -0.0027(6)
    C20 0.0219(7) 0.0152(8) 0.0232(8) -0.0004(6) 0.0053(6) -0.0018(6)
    C21 0.0261(8) 0.0231(9) 0.0213(8) 0.0035(6) 0.0030(7) 0.0015(7)
    C22 0.0210(8) 0.0269(9) 0.0271(8) 0.0023(6) 0.0041(7) 0.0001(7)
    C23 0.0250(8) 0.0181(8) 0.0257(8) 0.0013(6) 0.0083(7) -0.0008(7)
    C24 0.0252(8) 0.0225(9) 0.0260(8) 0.0009(6) 0.0030(7) 0.0004(7)
    C25 0.0221(8) 0.0254(9) 0.0259(8) -0.0001(6) 0.0044(7) 0.0000(7)
    C26 0.0231(8) 0.0320(9) 0.0224(8) -0.0001(7) 0.0059(6) -0.0020(7)
    C27 0.0251(8) 0.0213(9) 0.0213(8) -0.0012(6) 0.0034(6) 0.0012(6)
    C28 0.0213(7) 0.0205(8) 0.0247(8) 0.0018(6) 0.0026(6) -0.0004(6)
    C29 0.0217(7) 0.0178(8) 0.0240(8) 0.0001(6) 0.0019(6) -0.0015(6)
    C30 0.0267(8) 0.0197(8) 0.0199(8) -0.0007(6) 0.0034(6) 0.0009(6)
_geom_special_details
;
All e.s.d.'s (except the e.s.d. in the dihedral angle between two l.s. planes)
are estimated using the full covariance matrix. The cell e.s.d.'s are taken
into account individually in the estimation of e.s.d.'s in distances, angles
and torsion angles; correlations between e.s.d.'s in cell parameters are only
used when they are defined by crystal symmetry. An approximate (isotropic)
treatment of cell e.s.d.'s is used for estimating e.s.d.'s involving l.s.
planes.
;
loop_
    _geom_bond_atom_site_label_1
    _geom_bond_atom_site_label_2
    _geom_bond_site_symmetry_2
    _geom_bond_distance
    _geom_bond_publ_flag
    N1 C5 . 1.4647(19) ?
    N1 C1 . 1.4657(19) ?
    N1 C13 . 1.4741(18) ?
    N2 C7 . 1.4631(19) ?
    N2 C11 . 1.4666(19) ?
    N2 C26 . 1.4707(18) ?
    C1 C2 . 1.523(2) ?
    C1 H1A . 0.9900 ?
    C1 H1B . 0.9900 ?
    C2 C3 . 1.524(2) ?
    C2 H2A . 0.9900 ?
    C2 H2B . 0.9900 ?
    C3 C4 . 1.526(2) ?
    C3 C6 . 1.5280(19) ?
    C3 H3A . 1.0000 ?
    C4 C5 . 1.5252(19) ?
    C4 H4A . 0.9900 ?
    C4 H4B . 0.9900 ?
    C5 H5A . 0.9900 ?
    C5 H5B . 0.9900 ?
    C6 H6A . 0.9800 ?
    C6 H6B . 0.9800 ?
    C6 H6C . 0.9800 ?
    C7 C8 . 1.523(2) ?
    C7 H7A . 0.9900 ?
    C7 H7B . 0.9900 ?
    C8 C9 . 1.527(2) ?
    C8 H8A . 0.9900 ?
    C8 H8B . 0.9900 ?
    C9 C10 . 1.520(2) ?
    C9 C12 . 1.526(2) ?
    C9 H9A . 1.0000 ?
    C10 C11 . 1.525(2) ?
    C10 H10A . 0.9900 ?
    C10 H10B . 0.9900 ?
    C11 H11A . 0.9900 ?
    C11 H11B . 0.9900 ?
    C12 H12A . 0.9800 ?
    C12 H12B . 0.9800 ?
    C12 H12C . 0.9800 ?
    C13 C14 . 1.478(2) ?
    C13 H13A . 0.9900 ?
    C13 H13B . 0.9900 ?
    C14 C15 . 1.198(2) ?
    C15 C16 . 1.447(2) ?
    C16 C17 . 1.395(2) ?
    C16 C27 . 1.398(2) ?
    C17 C18 . 1.3880(19) ?
    C17 H17A . 0.9500 ?
    C18 C19 . 1.401(2) ?
    C18 H18A . 0.9500 ?
    C19 C28 . 1.3976(19) ?
    C19 C20 . 1.483(2) ?
    C20 C29 . 1.398(2) ?
    C20 C21 . 1.4019(19) ?
    C21 C22 . 1.3848(19) ?
    C21 H21A . 0.9500 ?
    C22 C23 . 1.390(2) ?
    C22 H22A . 0.9500 ?
    C23 C30 . 1.3984(19) ?
    C23 C24 . 1.443(2) ?
    C24 C25 . 1.197(2) ?
    C25 C26 . 1.481(2) ?
    C26 H26A . 0.9900 ?
    C26 H26B . 0.9900 ?
    C27 C28 . 1.3807(19) ?
    C27 H27A . 0.9500 ?
    C28 H28A . 0.9500 ?
    C29 C30 . 1.383(2) ?
    C29 H29A . 0.9500 ?
    C30 H30A . 0.9500 ?
loop_
    _geom_angle_atom_site_label_1
    _geom_angle_atom_site_label_2
    _geom_angle_atom_site_label_3
    _geom_angle_site_symmetry_1
    _geom_angle_site_symmetry_3
    _geom_angle
    _geom_angle_publ_flag
    C5 N1 C1 . . 111.28(11) ?
    C5 N1 C13 . . 110.47(12) ?
    C1 N1 C13 . . 110.65(12) ?
    C7 N2 C11 . . 110.83(11) ?
    C7 N2 C26 . . 110.99(12) ?
    C11 N2 C26 . . 110.93(12) ?
    N1 C1 C2 . . 111.08(12) ?
    N1 C1 H1A . . 109.4 ?
    C2 C1 H1A . . 109.4 ?
    N1 C1 H1B . . 109.4 ?
    C2 C1 H1B . . 109.4 ?
    H1A C1 H1B . . 108.0 ?
    C1 C2 C3 . . 111.25(12) ?
    C1 C2 H2A . . 109.4 ?
    C3 C2 H2A . . 109.4 ?
    C1 C2 H2B . . 109.4 ?
    C3 C2 H2B . . 109.4 ?
    H2A C2 H2B . . 108.0 ?
    C2 C3 C4 . . 108.91(12) ?
    C2 C3 C6 . . 112.03(13) ?
    C4 C3 C6 . . 112.04(13) ?
    C2 C3 H3A . . 107.9 ?
    C4 C3 H3A . . 107.9 ?
    C6 C3 H3A . . 107.9 ?
    C5 C4 C3 . . 110.95(12) ?
    C5 C4 H4A . . 109.4 ?
    C3 C4 H4A . . 109.4 ?
    C5 C4 H4B . . 109.4 ?
    C3 C4 H4B . . 109.4 ?
    H4A C4 H4B . . 108.0 ?
    N1 C5 C4 . . 110.99(12) ?
    N1 C5 H5A . . 109.4 ?
    C4 C5 H5A . . 109.4 ?
    N1 C5 H5B . . 109.4 ?
    C4 C5 H5B . . 109.4 ?
    H5A C5 H5B . . 108.0 ?
    C3 C6 H6A . . 109.5 ?
    C3 C6 H6B . . 109.5 ?
    H6A C6 H6B . . 109.5 ?
    C3 C6 H6C . . 109.5 ?
    H6A C6 H6C . . 109.5 ?
    H6B C6 H6C . . 109.5 ?
    N2 C7 C8 . . 110.85(12) ?
    N2 C7 H7A . . 109.5 ?
    C8 C7 H7A . . 109.5 ?
    N2 C7 H7B . . 109.5 ?
    C8 C7 H7B . . 109.5 ?
    H7A C7 H7B . . 108.1 ?
    C7 C8 C9 . . 111.25(12) ?
    C7 C8 H8A . . 109.4 ?
    C9 C8 H8A . . 109.4 ?
    C7 C8 H8B . . 109.4 ?
    C9 C8 H8B . . 109.4 ?
    H8A C8 H8B . . 108.0 ?
    C10 C9 C12 . . 112.14(13) ?
    C10 C9 C8 . . 108.91(12) ?
    C12 C9 C8 . . 111.96(12) ?
    C10 C9 H9A . . 107.9 ?
    C12 C9 H9A . . 107.9 ?
    C8 C9 H9A . . 107.9 ?
    C9 C10 C11 . . 111.35(12) ?
    C9 C10 H10A . . 109.4 ?
    C11 C10 H10A . . 109.4 ?
    C9 C10 H10B . . 109.4 ?
    C11 C10 H10B . . 109.4 ?
    H10A C10 H10B . . 108.0 ?
    N2 C11 C10 . . 110.91(12) ?
    N2 C11 H11A . . 109.5 ?
    C10 C11 H11A . . 109.5 ?
    N2 C11 H11B . . 109.5 ?
    C10 C11 H11B . . 109.5 ?
    H11A C11 H11B . . 108.0 ?
    C9 C12 H12A . . 109.5 ?
    C9 C12 H12B . . 109.5 ?
    H12A C12 H12B . . 109.5 ?
    C9 C12 H12C . . 109.5 ?
    H12A C12 H12C . . 109.5 ?
    H12B C12 H12C . . 109.5 ?
    N1 C13 C14 . . 114.15(12) ?
    N1 C13 H13A . . 108.7 ?
    C14 C13 H13A . . 108.7 ?
    N1 C13 H13B . . 108.7 ?
    C14 C13 H13B . . 108.7 ?
    H13A C13 H13B . . 107.6 ?
    C15 C14 C13 . . 176.56(16) ?
    C14 C15 C16 . . 175.24(15) ?
    C17 C16 C27 . . 118.45(13) ?
    C17 C16 C15 . . 122.39(13) ?
    C27 C16 C15 . . 119.14(13) ?
    C18 C17 C16 . . 120.54(13) ?
    C18 C17 H17A . . 119.7 ?
    C16 C17 H17A . . 119.7 ?
    C17 C18 C19 . . 121.25(14) ?
    C17 C18 H18A . . 119.4 ?
    C19 C18 H18A . . 119.4 ?
    C28 C19 C18 . . 117.53(13) ?
    C28 C19 C20 . . 120.70(13) ?
    C18 C19 C20 . . 121.75(13) ?
    C29 C20 C21 . . 117.70(13) ?
    C29 C20 C19 . . 121.51(13) ?
    C21 C20 C19 . . 120.79(13) ?
    C22 C21 C20 . . 121.44(14) ?
    C22 C21 H21A . . 119.3 ?
    C20 C21 H21A . . 119.3 ?
    C21 C22 C23 . . 120.46(14) ?
    C21 C22 H22A . . 119.8 ?
    C23 C22 H22A . . 119.8 ?
    C22 C23 C30 . . 118.49(13) ?
    C22 C23 C24 . . 122.66(13) ?
    C30 C23 C24 . . 118.85(14) ?
    C25 C24 C23 . . 175.97(16) ?
    C24 C25 C26 . . 179.41(16) ?
    N2 C26 C25 . . 114.80(12) ?
    N2 C26 H26A . . 108.6 ?
    C25 C26 H26A . . 108.6 ?
    N2 C26 H26B . . 108.6 ?
    C25 C26 H26B . . 108.6 ?
    H26A C26 H26B . . 107.5 ?
    C28 C27 C16 . . 120.67(14) ?
    C28 C27 H27A . . 119.7 ?
    C16 C27 H27A . . 119.7 ?
    C27 C28 C19 . . 121.47(14) ?
    C27 C28 H28A . . 119.3 ?
    C19 C28 H28A . . 119.3 ?
    C30 C29 C20 . . 120.84(14) ?
    C30 C29 H29A . . 119.6 ?
    C20 C29 H29A . . 119.6 ?
    C29 C30 C23 . . 121.06(14) ?
    C29 C30 H30A . . 119.5 ?
    C23 C30 H30A . . 119.5 ?
loop_
    _geom_torsion_atom_site_label_1
    _geom_torsion_atom_site_label_2
    _geom_torsion_atom_site_label_3
    _geom_torsion_atom_site_label_4
    _geom_torsion_site_symmetry_1
    _geom_torsion_site_symmetry_2
    _geom_torsion_site_symmetry_3
    _geom_torsion_site_symmetry_4
    _geom_torsion
    _geom_torsion_publ_flag
    C5 N1 C1 C2 . . . . 58.26(15) ?
    C13 N1 C1 C2 . . . . -178.52(12) ?
    N1 C1 C2 C3 . . . . -56.80(17) ?
    C1 C2 C3 C4 . . . . 54.60(16) ?
    C1 C2 C3 C6 . . . . 179.11(12) ?
    C2 C3 C4 C5 . . . . -54.81(16) ?
    C6 C3 C4 C5 . . . . -179.30(12) ?
    C1 N1 C5 C4 . . . . -58.59(15) ?
    C13 N1 C5 C4 . . . . 178.08(12) ?
    C3 C4 C5 N1 . . . . 57.36(17) ?
    C11 N2 C7 C8 . . . . -59.31(15) ?
    C26 N2 C7 C8 . . . . 176.95(12) ?
    N2 C7 C8 C9 . . . . 57.45(17) ?
    C7 C8 C9 C10 . . . . -54.19(16) ?
    C7 C8 C9 C12 . . . . -178.78(12) ?
    C12 C9 C10 C11 . . . . 178.51(12) ?
    C8 C9 C10 C11 . . . . 54.03(16) ?
    C7 N2 C11 C10 . . . . 59.11(15) ?
    C26 N2 C11 C10 . . . . -177.12(12) ?
    C9 C10 C11 N2 . . . . -57.14(17) ?
    C5 N1 C13 C14 . . . . 61.90(17) ?
    C1 N1 C13 C14 . . . . -61.79(17) ?
    C27 C16 C17 C18 . . . . -2.5(2) ?
    C15 C16 C17 C18 . . . . 175.94(14) ?
    C16 C17 C18 C19 . . . . 0.1(2) ?
    C17 C18 C19 C28 . . . . 2.4(2) ?
    C17 C18 C19 C20 . . . . -176.17(13) ?
    C28 C19 C20 C29 . . . . 154.84(14) ?
    C18 C19 C20 C29 . . . . -26.7(2) ?
    C28 C19 C20 C21 . . . . -26.0(2) ?
    C18 C19 C20 C21 . . . . 152.48(14) ?
    C29 C20 C21 C22 . . . . -0.5(2) ?
    C19 C20 C21 C22 . . . . -179.67(14) ?
    C20 C21 C22 C23 . . . . -0.2(2) ?
    C21 C22 C23 C30 . . . . 0.7(2) ?
    C21 C22 C23 C24 . . . . -178.97(14) ?
    C7 N2 C26 C25 . . . . 61.28(17) ?
    C11 N2 C26 C25 . . . . -62.40(17) ?
    C17 C16 C27 C28 . . . . 2.4(2) ?
    C15 C16 C27 C28 . . . . -176.02(13) ?
    C16 C27 C28 C19 . . . . 0.0(2) ?
    C18 C19 C28 C27 . . . . -2.4(2) ?
    C20 C19 C28 C27 . . . . 176.14(13) ?
    C21 C20 C29 C30 . . . . 0.7(2) ?
    C19 C20 C29 C30 . . . . 179.85(13) ?
    C20 C29 C30 C23 . . . . -0.2(2) ?
    C22 C23 C30 C29 . . . . -0.5(2) ?
    C24 C23 C30 C29 . . . . 179.17(13) ?
_shelx_res_file
;
TITL k14088 - P21/c
CELL 0.71073  21.9870   7.0390  15.7840  90.0000  99.0310  90.0000
ZERR    4  0.0006  0.0003  0.0011  0.0000  0.0019  0.0000
LATT  1
SYMM - X, 1/2 + Y, 1/2 - Z
SFAC C  H  N
UNIT   120  144    8
TEMP -183
SIZE 0.32 0.30 0.03
REM FORM plate
REM COLR colourless
LIST 4
ACTA
CONF
HTAB
BOND $H
FMAP 2
PLAN 10
L.S.  8
OMIT  -3.0000 55
WGHT    0.070600    0.388200
FVAR       0.39800
N1    3    0.207300    0.242051    0.413510    11.00000    0.02141    0.03092 =
         0.02160   -0.00009    0.00491   -0.00118
N2    3    0.791534    0.228499   -0.164480    11.00000    0.02159    0.02709 =
         0.02177   -0.00137    0.00451   -0.00035
C1    1    0.194013    0.416526    0.363332    11.00000    0.02590    0.02683 =
         0.02431   -0.00362    0.00609   -0.00106
AFIX  23
H1A   2    0.217056    0.415304    0.314253    11.00000   -1.20000
H1B   2    0.207975    0.527741    0.399630    11.00000   -1.20000
AFIX   0
C2    1    0.125376    0.434897    0.330119    11.00000    0.02784    0.02730 =
         0.02548   -0.00129    0.00526    0.00333
AFIX  23
H2A   2    0.117926    0.551000    0.294606    11.00000   -1.20000
H2B   2    0.102691    0.447778    0.379261    11.00000   -1.20000
AFIX   0
C3    1    0.101277    0.262547    0.276740    11.00000    0.02281    0.02994 =
         0.02158   -0.00045    0.00506    0.00020
AFIX  13
H3A   2    0.123111    0.256864    0.225789    11.00000   -1.20000
AFIX   0
C4    1    0.117551    0.083205    0.329784    11.00000    0.02442    0.02741 =
         0.02566    0.00098    0.00366   -0.00289
AFIX  23
H4A   2    0.094726    0.082216    0.379086    11.00000   -1.20000
H4B   2    0.104905   -0.029986    0.294106    11.00000   -1.20000
AFIX   0
C5    1    0.186533    0.073648    0.362552    11.00000    0.02560    0.02526 =
         0.02465    0.00160    0.00535   -0.00182
AFIX  23
H5A   2    0.195749   -0.041615    0.398198    11.00000   -1.20000
H5B   2    0.209199    0.064419    0.313243    11.00000   -1.20000
AFIX   0
C6    1    0.032248    0.276926    0.243990    11.00000    0.02672    0.03516 =
         0.02841    0.00092    0.00136    0.00204
AFIX 137
H6A   2    0.018775    0.164970    0.209128    11.00000   -1.50000
H6B   2    0.023911    0.391752    0.208983    11.00000   -1.50000
H6C   2    0.009784    0.283279    0.292854    11.00000   -1.50000
AFIX   0
C7    1    0.809780    0.060249   -0.112193    11.00000    0.02706    0.02426 =
         0.02499   -0.00258    0.00709   -0.00100
AFIX  23
H7A   2    0.799271   -0.055510   -0.147048    11.00000   -1.20000
H7B   2    0.786734    0.056623   -0.063138    11.00000   -1.20000
AFIX   0
C8    1    0.878666    0.062547   -0.078860    11.00000    0.02632    0.02631 =
         0.02634   -0.00084    0.00441    0.00357
AFIX  23
H8A   2    0.901676    0.056068   -0.127898    11.00000   -1.20000
H8B   2    0.889697   -0.050535   -0.042381    11.00000   -1.20000
AFIX   0
C9    1    0.897268    0.241947   -0.026853    11.00000    0.02617    0.02865 =
         0.02016   -0.00063    0.00587   -0.00077
AFIX  13
H9A   2    0.875556    0.241047    0.024270    11.00000   -1.20000
AFIX   0
C10   1    0.875159    0.414554   -0.080936    11.00000    0.02944    0.02418 =
         0.02520    0.00128    0.00282   -0.00284
AFIX  23
H10A  2    0.898122    0.423342   -0.129959    11.00000   -1.20000
H10B  2    0.883760    0.530946   -0.045893    11.00000   -1.20000
AFIX   0
C11   1    0.806336    0.402740   -0.114538    11.00000    0.02838    0.02340 =
         0.02441    0.00139    0.00479    0.00078
AFIX  23
H11A  2    0.783112    0.404805   -0.065650    11.00000   -1.20000
H11B  2    0.793630    0.514572   -0.151099    11.00000   -1.20000
AFIX   0
C12   1    0.966407    0.248629    0.005459    11.00000    0.02834    0.03474 =
         0.02852   -0.00141    0.00239    0.00052
AFIX 137
H12A  2    0.978560    0.136226    0.040715    11.00000   -1.50000
H12B  2    0.976283    0.363470    0.039983    11.00000   -1.50000
H12C  2    0.988769    0.250483   -0.043576    11.00000   -1.50000
AFIX   0
C13   1    0.273578    0.228126    0.447237    11.00000    0.02097    0.03673 =
         0.02255    0.00105    0.00477   -0.00126
AFIX  23
H13A  2    0.280693    0.113167    0.483577    11.00000   -1.20000
H13B  2    0.285762    0.339659    0.484239    11.00000   -1.20000
AFIX   0
C14   1    0.313500    0.218875    0.380248    11.00000    0.02272    0.02759 =
         0.02575   -0.00073    0.00361   -0.00224
C15   1    0.343233    0.214020    0.322874    11.00000    0.02186    0.02210 =
         0.02626   -0.00105    0.00139   -0.00161
C16   1    0.383572    0.204645    0.258848    11.00000    0.02195    0.02046 =
         0.02217   -0.00244    0.00402   -0.00363
C17   1    0.372122    0.306420    0.182163    11.00000    0.01999    0.02144 =
         0.02700   -0.00069    0.00312    0.00112
AFIX  43
H17A  2    0.335381    0.378800    0.169052    11.00000   -1.20000
AFIX   0
C18   1    0.413970    0.302800    0.124862    11.00000    0.02244    0.02066 =
         0.02066    0.00195    0.00186   -0.00017
AFIX  43
H18A  2    0.405424    0.373092    0.072976    11.00000   -1.20000
AFIX   0
C19   1    0.468560    0.197472    0.142090    11.00000    0.02091    0.01804 =
         0.02061   -0.00273    0.00331   -0.00323
C20   1    0.515426    0.201851    0.083995    11.00000    0.02187    0.01522 =
         0.02318   -0.00175    0.00527   -0.00039
C21   1    0.577733    0.168593    0.115546    11.00000    0.02612    0.02308 =
         0.02129    0.00152    0.00300    0.00352
AFIX  43
H21A  2    0.589818    0.142347    0.174838    11.00000   -1.20000
AFIX   0
C22   1    0.622048    0.173162    0.062177    11.00000    0.02097    0.02690 =
         0.02711    0.00007    0.00410    0.00232
AFIX  43
H22A  2    0.663981    0.150490    0.085216    11.00000   -1.20000
AFIX   0
C23   1    0.605602    0.210693   -0.024879    11.00000    0.02496    0.01812 =
         0.02569   -0.00076    0.00829    0.00128
C24   1    0.649790    0.214039   -0.083460    11.00000    0.02516    0.02253 =
         0.02598    0.00042    0.00296    0.00086
C25   1    0.683485    0.217653   -0.136127    11.00000    0.02207    0.02538 =
         0.02587    0.00000    0.00444   -0.00011
C26   1    0.725702    0.221700   -0.200568    11.00000    0.02310    0.03202 =
         0.02244   -0.00195    0.00586   -0.00005
AFIX  23
H26A  2    0.718092    0.107280   -0.237170    11.00000   -1.20000
H26B  2    0.715658    0.334068   -0.237863    11.00000   -1.20000
AFIX   0
C27   1    0.436826    0.093482    0.274878    11.00000    0.02512    0.02127 =
         0.02129    0.00122    0.00340   -0.00118
AFIX  43
H27A  2    0.444593    0.019295    0.325707    11.00000   -1.20000
AFIX   0
C28   1    0.478249    0.090424    0.217581    11.00000    0.02126    0.02054 =
         0.02470   -0.00043    0.00255    0.00176
AFIX  43
H28A  2    0.514137    0.013844    0.229744    11.00000   -1.20000
AFIX   0
C29   1    0.499392    0.241465   -0.003485    11.00000    0.02170    0.01780 =
         0.02402   -0.00149    0.00191    0.00008
AFIX  43
H29A  2    0.457578    0.265940   -0.026569    11.00000   -1.20000
AFIX   0
C30   1    0.543620    0.245461   -0.056802    11.00000    0.02671    0.01970 =
         0.01987    0.00085    0.00340   -0.00071
AFIX  43
H30A  2    0.531711    0.272257   -0.116075    11.00000   -1.20000
AFIX   0
HKLF 4
REM  k14088 - P21/c
REM R1 =  0.0489 for    3347 Fo > 4sig(Fo)  and  0.0974 for all    5546 data
REM    291 parameters refined using      0 restraints
END
WGHT      0.0706      0.3905
REM No hydrogen bonds found for HTAB generation
REM Highest difference peak  0.217,  deepest hole -0.223,  1-sigma level  0.046
Q1    1   0.4600  0.2418  0.3124  11.00000  0.05    0.22
Q2    1   0.7001  0.2657 -0.2848  11.00000  0.05    0.18
Q3    1   0.8396  0.4091 -0.1016  11.00000  0.05    0.18
Q4    1   0.6213  0.2673 -0.1721  11.00000  0.05    0.18
Q5    1   0.5793  0.3159 -0.1990  11.00000  0.05    0.18
Q6    1   0.1493  0.0910  0.3404  11.00000  0.05    0.17
Q7    1   0.5040  0.2510  0.2604  11.00000  0.05    0.17
Q8    1   0.0718  0.2657  0.2591  11.00000  0.05    0.17
Q9    1   0.1079  0.1845  0.3024  11.00000  0.05    0.17
Q10   1   0.3901  0.2491  0.1428  11.00000  0.05    0.16
;
_shelx_res_checksum     45573
_shelxl_version_number        2.014
data_II
_audit_creation_method     SHELXL-2014/6
_database_code_depnum_ccdc_archive     'CCDC 1419252'
_chemical_name_systematic
;
4,4'-Bis[3-(2,2,6,6-tetramethylpiperidin-1-yl)prop-1-yn-1-yl]-1,1'-biphenyl
;
_chemical_name_common     ?
_chemical_formula_moiety     'C36 H48 N2'
_chemical_formula_sum     'C36 H48 N2'
_chemical_formula_iupac     'C36 H48 N2'
_chemical_formula_weight     508.76
_chemical_melting_point     ?
_shelx_space_group_comment
;
The symmetry employed for this shelxl refinement is uniquely defined
by the following loop, which should always be used as a source of
symmetry information in preference to the above space-group names.
They are only intended as comments.
;
_space_group_crystal_system     monoclinic
_space_group_name_H-M_alt     'P 21/c'
_space_group_name_Hall     '-P 2ybc'
loop_
    _space_group_symop_operation_xyz
    'x, y, z'
    '-x, y+1/2, -z+1/2'
    '-x, -y, -z'
    'x, -y-1/2, z-1/2'
_cell_length_a     16.0591(3)
_cell_length_b     6.22670(10)
_cell_length_c     15.5921(3)
_cell_angle_alpha     90
_cell_angle_beta     100.8950(10)
_cell_angle_gamma     90
_cell_volume     1531.03(5)
_cell_formula_units_Z     2
_cell_measurement_reflns_used     8231
_cell_measurement_theta_min     2.80
_cell_measurement_theta_max     67.93
_cell_measurement_temperature     90.0(2)
_exptl_crystal_description     needle
_exptl_crystal_colour     colourless
_exptl_crystal_size_max     0.220
_exptl_crystal_size_mid     0.040
_exptl_crystal_size_min     0.030
_exptl_crystal_density_diffrn     1.104
_exptl_crystal_density_meas     ?
_exptl_crystal_density_method     ?
_exptl_crystal_F_000     556
_exptl_absorpt_coefficient_mu     0.472
_exptl_absorpt_correction_type     multi-scan
_exptl_absorpt_process_details
;
(<i>SADABS</i>; Bruker, 2006)
;
_shelx_estimated_absorpt_T_min     0.903
_shelx_estimated_absorpt_T_max     0.986
_exptl_absorpt_correction_T_min     0.767
_exptl_absorpt_correction_T_max     0.929
_diffrn_ambient_temperature     90.0(2)
_diffrn_radiation_type     CuK\a
_diffrn_radiation_wavelength     1.54178
_diffrn_measurement_device_type     'Bruker X8 Proteum diffractometer'
_diffrn_measurement_method     '\f and \w scans'
_diffrn_detector_area_resol_mean     5.6
_diffrn_reflns_number     19631
_diffrn_reflns_av_R_equivalents     0.0533
_diffrn_reflns_theta_min     2.802
_diffrn_reflns_theta_max     68.232
_diffrn_reflns_theta_full     67.679
_diffrn_measured_fraction_theta_max     0.996
_diffrn_measured_fraction_theta_full     0.997
_diffrn_reflns_limit_h_min     -19
_diffrn_reflns_limit_h_max     18
_diffrn_reflns_limit_k_min     -7
_diffrn_reflns_limit_k_max     7
_diffrn_reflns_limit_l_min     -7
_diffrn_reflns_limit_l_max     18
_refine_special_details
;
Refinement progress was checked using <i>PLATON</i> (Spek, 2009) and by an
<i>R</i>-tensor (Parkin, 2000). The final model was further checked with the
IUCr utility <i>checkCIF</i>.
;
_reflns_number_total     2797
_reflns_number_gt     2405
_reflns_threshold_expression     'I > 2\s(I)'
_refine_ls_structure_factor_coef     Fsqd
_refine_ls_matrix_type     full
_refine_ls_R_factor_all     0.0575
_refine_ls_R_factor_gt     0.0504
_refine_ls_wR_factor_gt     0.1314
_refine_ls_wR_factor_ref     0.1370
_refine_ls_goodness_of_fit_ref     1.054
_refine_ls_restrained_S_all     1.054
_refine_ls_number_reflns     2797
_refine_ls_number_parameters     176
_refine_ls_number_restraints     0
_refine_ls_hydrogen_treatment     constr
_refine_ls_weighting_scheme     calc
_refine_ls_weighting_details
              'w=1/[\s^2^(Fo^2^)+(0.0655P)^2^+0.6795P] where P=(Fo^2^+2Fc^2^)/3'
_atom_sites_solution_hydrogens     difmap
_atom_sites_solution_primary     direct
_atom_sites_solution_secondary     difmap
_refine_ls_shift/su_max     0.000
_refine_ls_shift/su_mean     0.000
_refine_diff_density_max     0.241
_refine_diff_density_min     -0.244
_refine_ls_extinction_method     none
_refine_ls_extinction_coef     .
loop_
    _atom_type_symbol
    _atom_type_description
    _atom_type_scat_dispersion_real
    _atom_type_scat_dispersion_imag
    _atom_type_scat_source
    'C' 'C' 0.0181 0.0091
                         'International Tables Vol C Tables 4.2.6.8 and 6.1.1.4'
    'H' 'H' 0.0000 0.0000
                         'International Tables Vol C Tables 4.2.6.8 and 6.1.1.4'
    'N' 'N' 0.0311 0.0180
                         'International Tables Vol C Tables 4.2.6.8 and 6.1.1.4'
_computing_data_collection
;
<i>APEX2</i> (Bruker, 2006)
;
_computing_cell_refinement
;
<i>SAINT</i> (Bruker, 2006)
;
_computing_data_reduction
;
<i>SAINT</i> (Bruker, 2006)
;
_computing_structure_solution
;
<i>SHELXS97</i> (Sheldrick, 2008b)
;
_computing_structure_refinement
;
<i>SHELXL2014</i> (Sheldrick, 2015)
;
_computing_molecular_graphics
;
<i>XP in SHELXTL</i> (Sheldrick, 2008b)
;
_computing_publication_material
;
<i>SHELXTL</i> (Sheldrick, 2008b) and <i>CIFFIX</i> (Parkin,
2013)
;
loop_
    _atom_site_type_symbol
    _atom_site_label
    _atom_site_fract_x
    _atom_site_fract_y
    _atom_site_fract_z
    _atom_site_U_iso_or_equiv
    _atom_site_adp_type
    _atom_site_calc_flag
    _atom_site_occupancy
    _atom_site_disorder_assembly
    _atom_site_disorder_group
    N N1 0.78341(8) 0.0593(2) 0.79190(7) 0.0251(3) Uani d 1 . .
    C C1 0.83571(10) -0.0569(3) 0.73835(10) 0.0282(4) Uani d 1 . .
    C C2 0.92701(10) 0.0213(3) 0.76309(11) 0.0362(4) Uani d 1 . .
    H H2A 0.9634 -0.0696 0.7333 0.043 Uiso calc 1 . .
    H H2B 0.9303 0.1703 0.7418 0.043 Uiso calc 1 . .
    C C3 0.96116(11) 0.0163(3) 0.86058(12) 0.0459(5) Uani d 1 . .
    H H3A 1.0197 0.0734 0.8732 0.055 Uiso calc 1 . .
    H H3B 0.9623 -0.1334 0.8822 0.055 Uiso calc 1 . .
    C C4 0.90420(12) 0.1523(3) 0.90597(11) 0.0450(5) Uani d 1 . .
    H H4A 0.9072 0.3034 0.8869 0.054 Uiso calc 1 . .
    H H4B 0.9258 0.1472 0.9698 0.054 Uiso calc 1 . .
    C C5 0.81150(11) 0.0802(3) 0.88750(9) 0.0344(4) Uani d 1 . .
    C C6 0.69196(10) 0.0225(3) 0.76398(11) 0.0311(4) Uani d 1 . .
    H H6A 0.6669 -0.0110 0.8158 0.037 Uiso calc 1 . .
    H H6B 0.6829 -0.1031 0.7244 0.037 Uiso calc 1 . .
    C C7 0.64850(9) 0.2102(3) 0.71880(10) 0.0315(4) Uani d 1 . .
    C C8 0.61556(10) 0.3635(3) 0.68003(10) 0.0321(4) Uani d 1 . .
    C C9 0.58105(9) 0.5448(3) 0.62925(10) 0.0306(4) Uani d 1 . .
    C C10 0.52059(11) 0.6782(3) 0.65485(12) 0.0408(4) Uani d 1 . .
    H H10A 0.5007 0.6487 0.7073 0.049 Uiso calc 1 . .
    C C11 0.48936(11) 0.8531(3) 0.60457(12) 0.0401(4) Uani d 1 . .
    H H11A 0.4478 0.9409 0.6232 0.048 Uiso calc 1 . .
    C C12 0.51674(9) 0.9061(3) 0.52692(10) 0.0301(4) Uani d 1 . .
    C C13 0.57751(13) 0.7705(4) 0.50380(12) 0.0497(5) Uani d 1 . .
    H H13A 0.5981 0.7997 0.4517 0.060 Uiso calc 1 . .
    C C14 0.60900(12) 0.5960(4) 0.55329(12) 0.0478(5) Uani d 1 . .
    H H14A 0.6509 0.5086 0.5349 0.057 Uiso calc 1 . .
    C C15 0.80502(11) 0.0062(3) 0.64265(10) 0.0361(4) Uani d 1 . .
    H H15A 0.8023 0.1630 0.6377 0.054 Uiso calc 1 . .
    H H15B 0.7485 -0.0545 0.6217 0.054 Uiso calc 1 . .
    H H15C 0.8446 -0.0496 0.6073 0.054 Uiso calc 1 . .
    C C16 0.83244(12) -0.3037(3) 0.74548(12) 0.0384(4) Uani d 1 . .
    H H16A 0.8630 -0.3487 0.8031 0.058 Uiso calc 1 . .
    H H16B 0.8590 -0.3685 0.7001 0.058 Uiso calc 1 . .
    H H16C 0.7732 -0.3505 0.7378 0.058 Uiso calc 1 . .
    C C17 0.80193(14) -0.1264(3) 0.93930(11) 0.0456(5) Uani d 1 . .
    H H17A 0.8451 -0.2307 0.9301 0.068 Uiso calc 1 . .
    H H17B 0.7454 -0.1875 0.9190 0.068 Uiso calc 1 . .
    H H17C 0.8092 -0.0922 1.0016 0.068 Uiso calc 1 . .
    C C18 0.75837(15) 0.2577(3) 0.91871(11) 0.0477(5) Uani d 1 . .
    H H18A 0.7586 0.3850 0.8818 0.072 Uiso calc 1 . .
    H H18B 0.7825 0.2945 0.9794 0.072 Uiso calc 1 . .
    H H18C 0.7000 0.2071 0.9149 0.072 Uiso calc 1 . .
loop_
    _atom_site_aniso_label
    _atom_site_aniso_U_11
    _atom_site_aniso_U_22
    _atom_site_aniso_U_33
    _atom_site_aniso_U_12
    _atom_site_aniso_U_13
    _atom_site_aniso_U_23
    N1 0.0261(6) 0.0330(7) 0.0174(6) -0.0037(5) 0.0076(5) 0.0001(5)
    C1 0.0288(8) 0.0347(8) 0.0231(7) 0.0026(6) 0.0103(6) 0.0023(6)
    C2 0.0262(8) 0.0442(10) 0.0398(9) 0.0021(7) 0.0102(7) 0.0145(8)
    C3 0.0311(9) 0.0553(12) 0.0456(10) -0.0071(8) -0.0075(8) 0.0224(9)
    C4 0.0568(11) 0.0472(11) 0.0241(8) -0.0167(9) -0.0104(7) 0.0098(7)
    C5 0.0508(10) 0.0364(9) 0.0169(7) -0.0088(7) 0.0088(6) 0.0027(6)
    C6 0.0267(8) 0.0330(8) 0.0359(8) -0.0049(6) 0.0120(6) -0.0015(7)
    C7 0.0241(7) 0.0389(9) 0.0335(8) -0.0034(7) 0.0103(6) -0.0075(7)
    C8 0.0243(7) 0.0387(9) 0.0347(8) -0.0037(7) 0.0092(6) -0.0092(7)
    C9 0.0217(7) 0.0372(9) 0.0325(8) -0.0017(6) 0.0040(6) -0.0091(7)
    C10 0.0374(9) 0.0434(10) 0.0475(10) 0.0033(8) 0.0227(8) -0.0001(8)
    C11 0.0343(9) 0.0417(10) 0.0500(10) 0.0072(7) 0.0222(8) -0.0021(8)
    C12 0.0222(7) 0.0376(9) 0.0306(8) -0.0012(6) 0.0048(6) -0.0111(7)
    C13 0.0514(11) 0.0697(14) 0.0335(9) 0.0281(10) 0.0221(8) 0.0066(9)
    C14 0.0464(11) 0.0649(13) 0.0363(9) 0.0264(9) 0.0186(8) 0.0009(9)
    C15 0.0453(10) 0.0444(10) 0.0203(7) 0.0054(8) 0.0105(7) -0.0009(7)
    C16 0.0436(10) 0.0342(9) 0.0400(9) 0.0042(7) 0.0148(7) 0.0009(7)
    C17 0.0688(13) 0.0434(11) 0.0286(8) -0.0070(9) 0.0193(8) 0.0090(8)
    C18 0.0838(15) 0.0393(10) 0.0254(8) -0.0073(10) 0.0239(9) -0.0047(7)
_geom_special_details
;
All e.s.d.'s (except the e.s.d. in the dihedral angle between two l.s. planes)
are estimated using the full covariance matrix. The cell e.s.d.'s are taken
into account individually in the estimation of e.s.d.'s in distances, angles
and torsion angles; correlations between e.s.d.'s in cell parameters are only
used when they are defined by crystal symmetry. An approximate (isotropic)
treatment of cell e.s.d.'s is used for estimating e.s.d.'s involving l.s.
planes.
;
loop_
    _geom_bond_atom_site_label_1
    _geom_bond_atom_site_label_2
    _geom_bond_site_symmetry_2
    _geom_bond_distance
    _geom_bond_publ_flag
    N1 C6 . 1.4688(19) ?
    N1 C5 . 1.4793(18) ?
    N1 C1 . 1.4804(19) ?
    C1 C2 . 1.524(2) ?
    C1 C15 . 1.532(2) ?
    C1 C16 . 1.542(2) ?
    C2 C3 . 1.516(2) ?
    C2 H2A . 0.9900 ?
    C2 H2B . 0.9900 ?
    C3 C4 . 1.517(3) ?
    C3 H3A . 0.9900 ?
    C3 H3B . 0.9900 ?
    C4 C5 . 1.529(2) ?
    C4 H4A . 0.9900 ?
    C4 H4B . 0.9900 ?
    C5 C18 . 1.531(3) ?
    C5 C17 . 1.542(2) ?
    C6 C7 . 1.471(2) ?
    C6 H6A . 0.9900 ?
    C6 H6B . 0.9900 ?
    C7 C8 . 1.198(2) ?
    C8 C9 . 1.429(2) ?
    C9 C14 . 1.381(2) ?
    C9 C10 . 1.392(2) ?
    C10 C11 . 1.380(3) ?
    C10 H10A . 0.9500 ?
    C11 C12 . 1.403(2) ?
    C11 H11A . 0.9500 ?
    C12 C13 . 1.389(2) ?
    C12 C12 3_676 1.480(3) ?
    C13 C14 . 1.373(3) ?
    C13 H13A . 0.9500 ?
    C14 H14A . 0.9500 ?
    C15 H15A . 0.9800 ?
    C15 H15B . 0.9800 ?
    C15 H15C . 0.9800 ?
    C16 H16A . 0.9800 ?
    C16 H16B . 0.9800 ?
    C16 H16C . 0.9800 ?
    C17 H17A . 0.9800 ?
    C17 H17B . 0.9800 ?
    C17 H17C . 0.9800 ?
    C18 H18A . 0.9800 ?
    C18 H18B . 0.9800 ?
    C18 H18C . 0.9800 ?
loop_
    _geom_angle_atom_site_label_1
    _geom_angle_atom_site_label_2
    _geom_angle_atom_site_label_3
    _geom_angle_site_symmetry_1
    _geom_angle_site_symmetry_3
    _geom_angle
    _geom_angle_publ_flag
    C6 N1 C5 . . 114.19(12) ?
    C6 N1 C1 . . 113.49(12) ?
    C5 N1 C1 . . 120.92(13) ?
    N1 C1 C2 . . 108.79(13) ?
    N1 C1 C15 . . 108.16(12) ?
    C2 C1 C15 . . 106.36(13) ?
    N1 C1 C16 . . 114.57(13) ?
    C2 C1 C16 . . 110.15(14) ?
    C15 C1 C16 . . 108.47(14) ?
    C3 C2 C1 . . 113.30(13) ?
    C3 C2 H2A . . 108.9 ?
    C1 C2 H2A . . 108.9 ?
    C3 C2 H2B . . 108.9 ?
    C1 C2 H2B . . 108.9 ?
    H2A C2 H2B . . 107.7 ?
    C2 C3 C4 . . 108.70(14) ?
    C2 C3 H3A . . 109.9 ?
    C4 C3 H3A . . 109.9 ?
    C2 C3 H3B . . 109.9 ?
    C4 C3 H3B . . 109.9 ?
    H3A C3 H3B . . 108.3 ?
    C3 C4 C5 . . 113.55(15) ?
    C3 C4 H4A . . 108.9 ?
    C5 C4 H4A . . 108.9 ?
    C3 C4 H4B . . 108.9 ?
    C5 C4 H4B . . 108.9 ?
    H4A C4 H4B . . 107.7 ?
    N1 C5 C4 . . 108.43(12) ?
    N1 C5 C18 . . 107.54(14) ?
    C4 C5 C18 . . 108.02(15) ?
    N1 C5 C17 . . 114.40(14) ?
    C4 C5 C17 . . 109.65(15) ?
    C18 C5 C17 . . 108.61(14) ?
    N1 C6 C7 . . 112.04(13) ?
    N1 C6 H6A . . 109.2 ?
    C7 C6 H6A . . 109.2 ?
    N1 C6 H6B . . 109.2 ?
    C7 C6 H6B . . 109.2 ?
    H6A C6 H6B . . 107.9 ?
    C8 C7 C6 . . 177.40(16) ?
    C7 C8 C9 . . 175.42(16) ?
    C14 C9 C10 . . 117.74(16) ?
    C14 C9 C8 . . 120.16(15) ?
    C10 C9 C8 . . 122.07(15) ?
    C11 C10 C9 . . 120.43(16) ?
    C11 C10 H10A . . 119.8 ?
    C9 C10 H10A . . 119.8 ?
    C10 C11 C12 . . 122.43(15) ?
    C10 C11 H11A . . 118.8 ?
    C12 C11 H11A . . 118.8 ?
    C13 C12 C11 . . 115.55(16) ?
    C13 C12 C12 . 3_676 122.06(18) ?
    C11 C12 C12 . 3_676 122.39(17) ?
    C14 C13 C12 . . 122.53(16) ?
    C14 C13 H13A . . 118.7 ?
    C12 C13 H13A . . 118.7 ?
    C13 C14 C9 . . 121.32(16) ?
    C13 C14 H14A . . 119.3 ?
    C9 C14 H14A . . 119.3 ?
    C1 C15 H15A . . 109.5 ?
    C1 C15 H15B . . 109.5 ?
    H15A C15 H15B . . 109.5 ?
    C1 C15 H15C . . 109.5 ?
    H15A C15 H15C . . 109.5 ?
    H15B C15 H15C . . 109.5 ?
    C1 C16 H16A . . 109.5 ?
    C1 C16 H16B . . 109.5 ?
    H16A C16 H16B . . 109.5 ?
    C1 C16 H16C . . 109.5 ?
    H16A C16 H16C . . 109.5 ?
    H16B C16 H16C . . 109.5 ?
    C5 C17 H17A . . 109.5 ?
    C5 C17 H17B . . 109.5 ?
    H17A C17 H17B . . 109.5 ?
    C5 C17 H17C . . 109.5 ?
    H17A C17 H17C . . 109.5 ?
    H17B C17 H17C . . 109.5 ?
    C5 C18 H18A . . 109.5 ?
    C5 C18 H18B . . 109.5 ?
    H18A C18 H18B . . 109.5 ?
    C5 C18 H18C . . 109.5 ?
    H18A C18 H18C . . 109.5 ?
    H18B C18 H18C . . 109.5 ?
loop_
    _geom_torsion_atom_site_label_1
    _geom_torsion_atom_site_label_2
    _geom_torsion_atom_site_label_3
    _geom_torsion_atom_site_label_4
    _geom_torsion_site_symmetry_1
    _geom_torsion_site_symmetry_2
    _geom_torsion_site_symmetry_3
    _geom_torsion_site_symmetry_4
    _geom_torsion
    _geom_torsion_publ_flag
    C6 N1 C1 C2 . . . . 170.72(12) ?
    C5 N1 C1 C2 . . . . -47.93(18) ?
    C6 N1 C1 C15 . . . . 55.59(17) ?
    C5 N1 C1 C15 . . . . -163.06(14) ?
    C6 N1 C1 C16 . . . . -65.52(17) ?
    C5 N1 C1 C16 . . . . 75.83(18) ?
    N1 C1 C2 C3 . . . . 51.04(19) ?
    C15 C1 C2 C3 . . . . 167.34(15) ?
    C16 C1 C2 C3 . . . . -75.31(19) ?
    C1 C2 C3 C4 . . . . -57.6(2) ?
    C2 C3 C4 C5 . . . . 57.58(19) ?
    C6 N1 C5 C4 . . . . -171.25(14) ?
    C1 N1 C5 C4 . . . . 47.65(19) ?
    C6 N1 C5 C18 . . . . -54.69(17) ?
    C1 N1 C5 C18 . . . . 164.21(14) ?
    C6 N1 C5 C17 . . . . 66.04(19) ?
    C1 N1 C5 C17 . . . . -75.06(19) ?
    C3 C4 C5 N1 . . . . -50.81(19) ?
    C3 C4 C5 C18 . . . . -167.07(14) ?
    C3 C4 C5 C17 . . . . 74.74(17) ?
    C5 N1 C6 C7 . . . . 109.77(15) ?
    C1 N1 C6 C7 . . . . -106.21(15) ?
    C14 C9 C10 C11 . . . . 1.0(3) ?
    C8 C9 C10 C11 . . . . 179.33(16) ?
    C9 C10 C11 C12 . . . . -0.6(3) ?
    C10 C11 C12 C13 . . . . 0.0(3) ?
    C10 C11 C12 C12 . . . 3_676 -179.94(18) ?
    C11 C12 C13 C14 . . . . 0.0(3) ?
    C12 C12 C13 C14 3_676 . . . 180.0(2) ?
    C12 C13 C14 C9 . . . . 0.5(3) ?
    C10 C9 C14 C13 . . . . -0.9(3) ?
    C8 C9 C14 C13 . . . . -179.33(18) ?
_shelx_res_checksum     67182
_shelxl_version_number     2014/6
_iucr_refine_instructions_details
;
TITL x14376 in P2(1)/c
CELL  1.54178  16.0591   6.2267  15.5921   90.000  100.895   90.000
ZERR        2   0.0003   0.0001   0.0003    0.000    0.001    0.000
LATT  1
SYMM -X, 1/2+Y, 1/2-Z
SFAC C H N
UNIT 72 96 4
TEMP -183.000
SIZE 0.22 0.04 0.03
REM FORM needle
REM COLR colourless
L.S. 8
BOND $H
CONF
ACTA
LIST 4
FMAP 2
PLAN 5
REM EXTI    0.000229, SU = 0.00036: not needed.
WGHT    0.065500    0.679500
FVAR       0.64440
N1    3    0.783409    0.059345    0.791899    11.00000    0.02606    0.03303 =
         0.01745    0.00008    0.00764   -0.00371
C1    1    0.835706   -0.056912    0.738347    11.00000    0.02880    0.03472 =
         0.02309    0.00233    0.01030    0.00258
C2    1    0.927015    0.021329    0.763091    11.00000    0.02617    0.04419 =
         0.03979    0.01448    0.01017    0.00214
AFIX  23
H2A   2    0.963442   -0.069553    0.733346    11.00000   -1.20000
H2B   2    0.930290    0.170285    0.741775    11.00000   -1.20000
AFIX   0
C3    1    0.961158    0.016253    0.860583    11.00000    0.03108    0.05526 =
         0.04562    0.02242   -0.00751   -0.00714
AFIX  23
H3A   2    1.019734    0.073373    0.873157    11.00000   -1.20000
H3B   2    0.962326   -0.133410    0.882209    11.00000   -1.20000
AFIX   0
C4    1    0.904197    0.152327    0.905974    11.00000    0.05677    0.04717 =
         0.02407    0.00985   -0.01038   -0.01669
AFIX  23
H4A   2    0.907183    0.303361    0.886949    11.00000   -1.20000
H4B   2    0.925782    0.147187    0.969763    11.00000   -1.20000
AFIX   0
C5    1    0.811498    0.080171    0.887503    11.00000    0.05078    0.03635 =
         0.01692    0.00267    0.00877   -0.00884
C6    1    0.691955    0.022506    0.763978    11.00000    0.02675    0.03302 =
         0.03595   -0.00147    0.01199   -0.00485
AFIX  23
H6A   2    0.666901   -0.011010    0.815760    11.00000   -1.20000
H6B   2    0.682905   -0.103138    0.724400    11.00000   -1.20000
AFIX   0
C7    1    0.648497    0.210208    0.718797    11.00000    0.02405    0.03895 =
         0.03350   -0.00746    0.01027   -0.00338
C8    1    0.615556    0.363516    0.680026    11.00000    0.02429    0.03866 =
         0.03467   -0.00921    0.00918   -0.00374
C9    1    0.581046    0.544794    0.629254    11.00000    0.02168    0.03724 =
         0.03247   -0.00908    0.00400   -0.00172
C10   1    0.520592    0.678237    0.654847    11.00000    0.03737    0.04341 =
         0.04746   -0.00013    0.02269    0.00332
AFIX  43
H10A  2    0.500721    0.648660    0.707271    11.00000   -1.20000
AFIX   0
C11   1    0.489357    0.853144    0.604571    11.00000    0.03434    0.04168 =
         0.04997   -0.00206    0.02221    0.00721
AFIX  43
H11A  2    0.447779    0.940945    0.623207    11.00000   -1.20000
AFIX   0
C12   1    0.516741    0.906132    0.526921    11.00000    0.02215    0.03759 =
         0.03060   -0.01110    0.00478   -0.00122
C13   1    0.577512    0.770537    0.503801    11.00000    0.05141    0.06975 =
         0.03346    0.00658    0.02209    0.02813
AFIX  43
H13A  2    0.598091    0.799677    0.451739    11.00000   -1.20000
AFIX   0
C14   1    0.609003    0.595966    0.553291    11.00000    0.04643    0.06486 =
         0.03632    0.00089    0.01859    0.02643
AFIX  43
H14A  2    0.650860    0.508639    0.534907    11.00000   -1.20000
AFIX   0
C15   1    0.805019    0.006182    0.642648    11.00000    0.04530    0.04438 =
         0.02028   -0.00091    0.01045    0.00537
AFIX 137
H15A  2    0.802294    0.163033    0.637725    11.00000   -1.50000
H15B  2    0.748536   -0.054506    0.621671    11.00000   -1.50000
H15C  2    0.844591   -0.049608    0.607315    11.00000   -1.50000
AFIX   0
C16   1    0.832444   -0.303654    0.745485    11.00000    0.04356    0.03423 =
         0.04001    0.00086    0.01478    0.00422
AFIX 137
H16A  2    0.862996   -0.348688    0.803125    11.00000   -1.50000
H16B  2    0.859024   -0.368547    0.700100    11.00000   -1.50000
H16C  2    0.773240   -0.350537    0.737764    11.00000   -1.50000
AFIX   0
C17   1    0.801929   -0.126350    0.939295    11.00000    0.06878    0.04336 =
         0.02856    0.00900    0.01930   -0.00695
AFIX 137
H17A  2    0.845101   -0.230671    0.930143    11.00000   -1.50000
H17B  2    0.745400   -0.187497    0.919047    11.00000   -1.50000
H17C  2    0.809201   -0.092175    1.001621    11.00000   -1.50000
AFIX   0
C18   1    0.758366    0.257658    0.918705    11.00000    0.08383    0.03934 =
         0.02535   -0.00469    0.02385   -0.00733
AFIX 137
H18A  2    0.758564    0.384951    0.881782    11.00000   -1.50000
H18B  2    0.782530    0.294519    0.979413    11.00000   -1.50000
H18C  2    0.699986    0.207135    0.914897    11.00000   -1.50000
AFIX   0
HKLF 4
REM  x14376 in P2(1)/c
REM R1 =  0.0504 for    2405 Fo > 4sig(Fo)  and  0.0575 for all    2797 data
REM    176 parameters refined using      0 restraints
END
WGHT      0.0655      0.6842
REM Highest difference peak  0.241,  deepest hole -0.244,  1-sigma level  0.040
Q1    1   0.8400  0.3167  0.7323  11.00000  0.05    0.24
Q2    1   0.4919  0.6293  0.6076  11.00000  0.05    0.24
Q3    1   0.4683  0.8144  0.5565  11.00000  0.05    0.24
Q4    1   0.9015 -0.1396  0.8943  11.00000  0.05    0.23
Q5    1   0.7790 -0.0727  0.7791  11.00000  0.05    0.22
;
