# Supplementary material for: Comparison of the crystal structures of 4,4′-bis­[3-(4-methyl­piperidin-1-yl)prop-1-yn-1-yl]-1,1′-biphenyl and 4,4′-bis­[3-(2,2,6,6-tetra­methyl­piperidin-1-yl)prop-1-yn-1-yl]-1,1′-biphen­yl
Source: Acta Crystallogr E Crystallogr Commun. 2015 Sep 12;71(Pt 10):1132–5. doi: 10.1107/S2056989015015352 (PMC4647388; doi:10.1107/S2056989015015352)
Supplement: Supplementary file 2 [file e-71-01132-Isup2.hkl]

#
# h,k,l, Fc-squared, Fo-squared, sigma(Fo-squared), status flag
#
data_I
_shelx_title ' k14088 - P21/c'
_shelx_refln_list_code          4
_shelx_F_calc_maximum      229.45
_exptl_crystal_F_000       920.00
_reflns_d_resolution_high  0.7697

loop_
 _space_group_symop_operation_xyz
 'x, y, z'
 '-x, y+1/2, -z+1/2'
 '-x, -y, -z'
 'x, -y-1/2, z-1/2'

_cell_length_a    21.9870
_cell_length_b     7.0390
_cell_length_c    15.7840
_cell_angle_alpha  90.000
_cell_angle_beta   99.031
_cell_angle_gamma  90.000

_shelx_F_squared_multiplier     1.000

loop_
 _refln_index_h
 _refln_index_k
 _refln_index_l
 _refln_F_squared_calc
 _refln_F_squared_meas
 _refln_F_squared_sigma
 _refln_observed_status
   2   0   0        120.58        101.09         1.90 o
   3   0   0      13172.62      11497.20       147.51 o
   4   0   0       4155.64       3772.41        43.50 o
   5   0   0        156.47        138.17         5.92 o
   6   0   0       1383.42       1372.05        16.92 o
   7   0   0       1886.49       1820.56        21.91 o
   8   0   0        756.03        815.89        10.16 o
   9   0   0       3919.76       4153.90        48.13 o
  10   0   0      15608.58      16601.33       219.49 o
  11   0   0        315.09        324.61         6.78 o
  12   0   0       9358.16       9728.78       131.86 o
  13   0   0      10547.62      10727.05       125.43 o
  14   0   0       1006.68        998.41        17.04 o
  15   0   0        758.15        794.79        12.71 o
  16   0   0        115.92        108.37         6.40 o
  17   0   0        452.85        409.45        12.66 o
  18   0   0         71.41         56.70         7.58 o
  19   0   0        111.60        132.66         8.59 o
  20   0   0        311.24        263.15        10.87 o
  21   0   0          2.52          6.05         6.83 o
  22   0   0         71.81         94.74        12.38 o
  23   0   0         45.87         79.58        11.39 o
  24   0   0         15.40         13.51        10.19 o
  25   0   0         72.92         74.93        15.03 o
  26   0   0        619.52        761.54        28.94 o
  27   0   0        178.07        193.04        18.78 o
  28   0   0         53.40         61.79        20.60 o
   1   1   0         42.46         42.61         1.19 o
   2   1   0         48.39         49.69         1.51 o
   3   1   0          3.13          3.36         0.96 o
   4   1   0         19.16         20.66         1.03 o
   5   1   0         22.72         24.51         2.07 o
   6   1   0          0.32         -0.29         0.87 o
   7   1   0          5.04          6.36         1.21 o
   8   1   0         15.37         11.08         1.71 o
   9   1   0          0.00          0.18         1.02 o
  10   1   0         30.11         38.89         2.09 o
  11   1   0          0.15         -0.97         1.28 o
  12   1   0         17.20         27.44         2.32 o
  13   1   0          5.75          5.22         2.35 o
  14   1   0          9.42         18.21         2.68 o
  15   1   0          0.24          0.76         2.11 o
  16   1   0          9.84          2.11         2.90 o
  17   1   0         20.35         18.06         4.59 o
  18   1   0         11.74          7.23         4.31 o
  19   1   0          0.35          4.16         3.60 o
  20   1   0          8.56          1.69         5.01 o
  21   1   0         31.90         26.43         6.42 o
  22   1   0        103.53         92.12         7.98 o
  23   1   0         78.06         50.28         7.06 o
  24   1   0         44.59         39.71         7.65 o
  25   1   0          5.65          4.09         6.86 o
  26   1   0          8.42         13.45         9.45 o
  27   1   0          1.04          3.24         8.86 o
  28   1   0         43.21         84.70        16.01 o
   0   2   0      52646.32      58152.93      2741.27 o
   1   2   0      14670.11      14520.77       120.48 o
   2   2   0       1942.93       1898.48        13.55 o
   3   2   0      14333.76      14060.72        98.45 o
   4   2   0       1363.92       1221.53         8.76 o
   5   2   0         42.17         57.29         1.63 o
   6   2   0         40.32         54.26         2.32 o
   7   2   0       1125.72       1220.29        10.21 o
   8   2   0        414.32        437.87         4.90 o
   9   2   0        517.39        518.77         6.33 o
  10   2   0        212.49        265.10         4.43 o
  11   2   0         18.38         13.95         2.22 o
  12   2   0         36.25         45.71         2.76 o
  13   2   0         58.40         72.04         3.89 o
  14   2   0         25.53         29.27         3.27 o
  15   2   0        177.20        164.18         4.44 o
  16   2   0       2522.67       2504.35        26.98 o
  17   2   0       1692.88       1699.59        21.01 o
  18   2   0         90.46         80.52         5.25 o
  19   2   0        758.68        736.50        14.33 o
  20   2   0         50.92         38.96         5.93 o
  21   2   0        131.46        145.36        11.45 o
  22   2   0         47.95         41.32         7.11 o
  23   2   0         51.72         64.96         9.36 o
  24   2   0          7.30          7.95         9.68 o
  25   2   0        242.03        275.27        17.90 o
  26   2   0         63.85         61.15        13.21 o
  27   2   0        376.14        439.59        28.42 o
   1   3   0         13.85         10.46         1.92 o
   2   3   0         64.67         68.08         2.13 o
   3   3   0        418.54        428.36         4.64 o
   4   3   0        515.65        520.27         7.26 o
   5   3   0        744.75        729.88         8.39 o
   6   3   0        598.37        609.33         7.09 o
   7   3   0        492.70        497.42         5.82 o
   8   3   0        204.25        209.02         3.55 o
   9   3   0         88.32         95.18         3.21 o
  10   3   0         23.33         20.80         2.72 o
  11   3   0          3.25          2.65         2.36 o
  12   3   0          0.05          0.88         1.99 o
  13   3   0         28.80         41.05         3.65 o
  14   3   0          3.71          5.00         3.10 o
  15   3   0          0.33         -1.12         2.42 o
  16   3   0         33.16         36.33         4.33 o
  17   3   0          6.65          0.43         6.09 o
  18   3   0          0.65         -6.98         4.66 o
  19   3   0         37.75         26.60         8.83 o
  20   3   0         46.46         38.83         7.63 o
  21   3   0         99.78        103.36         9.31 o
  22   3   0        152.87        141.08         9.20 o
  23   3   0        117.10        109.25        10.46 o
  24   3   0         35.57         18.28        10.61 o
  25   3   0          9.89         10.61        11.50 o
  26   3   0         17.87         16.33        15.92 o
   0   4   0       7017.35       7469.83       102.28 o
   1   4   0         35.87         44.16         3.11 o
   2   4   0          1.96          0.66         1.86 o
   3   4   0        244.35        245.93         3.52 o
   4   4   0        372.08        380.32         7.38 o
   5   4   0        547.72        547.47         8.75 o
   6   4   0         71.79         49.55         4.83 o
   7   4   0        668.19        793.33        10.78 o
   8   4   0         84.12         82.08         5.59 o
   9   4   0         46.82         51.19         3.70 o
  10   4   0        198.92        186.56         4.85 o
  11   4   0          4.63          3.17         2.60 o
  12   4   0        150.24        149.92         4.09 o
  13   4   0         24.66         20.46         3.66 o
  14   4   0         67.71         60.58         4.97 o
  15   4   0         15.17         18.56         5.11 o
  16   4   0        843.03        828.21        14.20 o
  17   4   0        697.08        676.23        16.69 o
  18   4   0        133.43        151.28         9.11 o
  19   4   0         69.59         39.14         8.95 o
  20   4   0        242.51        243.25        11.15 o
  21   4   0        360.46        355.60        13.98 o
  22   4   0        127.33        131.38        12.91 o
  23   4   0         22.37         -2.44        12.11 o
  24   4   0          2.36          0.66        11.63 o
  25   4   0         67.91         67.02        15.07 o
   1   5   0         31.15         29.03         3.92 o
   2   5   0         19.63         17.25         3.07 o
   3   5   0          0.01          5.73         2.13 o
   4   5   0         13.51         19.86         5.80 o
   5   5   0         14.32          9.18         5.23 o
   6   5   0         21.07         24.93         5.46 o
   7   5   0         32.38         37.78         5.93 o
   8   5   0         21.11         18.21         5.75 o
   9   5   0         76.80         77.50         6.21 o
  10   5   0          3.14          2.66         5.54 o
  11   5   0          8.55          6.26         5.43 o
  12   5   0          5.95          5.72         5.81 o
  13   5   0          0.45         -1.96         6.21 o
  14   5   0          5.21          9.55         6.20 o
  15   5   0         19.46         15.63         7.62 o
  16   5   0         19.19         10.11         8.50 o
  17   5   0        105.77        118.29        10.19 o
  18   5   0         84.66         78.16        10.84 o
  19   5   0         58.30         78.77        11.14 o
  20   5   0         14.90         23.33        11.37 o
  21   5   0          1.05         -5.78        10.81 o
  22   5   0         21.50         14.15        12.33 o
  23   5   0         18.84         16.25        14.70 o
   0   6   0       5875.88       6167.78       147.04 o
   1   6   0        883.56        849.46        18.43 o
   2   6   0         88.48         90.90         6.97 o
   3   6   0       1864.09       1966.11        25.74 o
   4   6   0         64.42         59.50         7.03 o
   5   6   0        312.17        321.04         9.16 o
   6   6   0        208.10        204.57         8.72 o
   7   6   0         53.15         41.01         7.76 o
   8   6   0         43.16         42.54         7.23 o
   9   6   0        724.19        696.09        15.15 o
  10   6   0        530.10        478.73        16.77 o
  11   6   0         47.99         45.29        10.51 o
  12   6   0        658.59        672.50        15.36 o
  13   6   0       1421.42       1545.09        37.52 o
  14   6   0        159.69        179.60        12.86 o
  15   6   0        107.54         97.53        11.75 o
  16   6   0         75.16         90.69        14.06 o
  17   6   0         52.16         48.84        11.35 o
  18   6   0         13.36         31.70        13.36 o
  19   6   0        121.87        156.97        15.58 o
  20   6   0         92.92         87.50        14.56 o
  21   6   0        100.43        125.97        18.86 o
   1   7   0          4.87        -12.69         8.46 o
   2   7   0          1.03          6.97         8.68 o
   3   7   0          4.84         10.75         7.97 o
   4   7   0         15.61         15.49         8.34 o
   5   7   0          0.48         -4.49         7.67 o
   6   7   0          2.56         -9.51         7.44 o
   7   7   0          3.32         -4.23         7.76 o
   8   7   0          0.03          1.21         6.60 o
   9   7   0         62.51         62.55        14.90 o
  10   7   0          0.28          2.51         8.18 o
  11   7   0          5.90         -1.13        12.45 o
  12   7   0          2.65         22.67        12.48 o
  13   7   0          4.63         14.17        13.28 o
  14   7   0         23.61         31.54        15.02 o
  15   7   0         33.89         41.40        15.27 o
  16   7   0         49.46         41.76        15.65 o
  17   7   0         79.05         68.95        15.11 o
  18   7   0         96.32         75.21        17.49 o
   0   8   0        350.54        340.79        21.31 o
   1   8   0        121.97        114.68        13.32 o
   2   8   0          2.62         13.31        10.14 o
   3   8   0         15.27         42.98        12.25 o
   4   8   0        535.03        540.82        19.00 o
   5   8   0        114.82        109.75        12.64 o
   6   8   0          7.61         -7.96        12.80 o
   7   8   0          6.64         15.43        11.86 o
   8   8   0         74.10         74.82        13.97 o
   9   8   0         41.28         22.86        13.74 o
  10   8   0          8.65         20.18        16.51 o
  11   8   0          0.75         -4.26        15.27 o
  12   8   0         30.93         19.70        17.63 o
  13   8   0          2.20        -24.02        16.01 o
   1   9   0         42.17         60.94        16.20 o
   2   9   0         53.29         34.70        16.99 o
   3   9   0        167.80        148.04        16.84 o
   4   9   0         75.18         74.65        18.51 o
   5   9   0         48.57         76.77        39.20 o
 -28   1   1         41.73         40.93        12.45 o
 -27   1   1         58.74         47.40        15.45 o
 -26   1   1         37.95         36.91        10.33 o
 -25   1   1         99.08         87.96        10.40 o
 -24   1   1          8.90          8.96         6.78 o
 -23   1   1         35.46         38.59         7.44 o
 -22   1   1         85.86         80.37         7.69 o
 -21   1   1        124.92        131.49         7.14 o
 -20   1   1         26.80         28.54         5.89 o
 -19   1   1        130.37        123.91         5.84 o
 -18   1   1          8.24         11.05         4.18 o
 -17   1   1         19.59         15.72         4.02 o
 -16   1   1          7.43          7.95         3.34 o
 -15   1   1         14.06         20.83         3.34 o
 -14   1   1          0.41          5.07         2.13 o
 -13   1   1         65.41         63.81         3.86 o
 -12   1   1          9.08         11.56         2.34 o
 -11   1   1          5.88          9.82         1.82 o
 -10   1   1         78.74         93.39         2.45 o
  -9   1   1         15.91         15.25         1.48 o
  -8   1   1         86.66         95.63         2.14 o
  -7   1   1        154.06        152.03         2.39 o
  -6   1   1        507.62        458.87         4.15 o
  -5   1   1        346.08        306.42         3.62 o
  -4   1   1        217.87        203.53         2.09 o
  -3   1   1         43.81         45.97         1.09 o
  -2   1   1          3.39          5.46         0.91 o
  -1   1   1         10.88          9.92         1.03 o
   0   1   1        877.05        781.55         6.05 o
   1   1   1       1151.41       1024.49         6.88 o
   2   1   1        630.88        556.29         3.97 o
   3   1   1        139.65        136.63         1.93 o
   4   1   1        102.50         96.65         1.58 o
   5   1   1        357.91        327.74         3.39 o
   6   1   1       1125.27       1045.84         8.52 o
   7   1   1       1399.92       1395.55        11.27 o
   8   1   1        977.97       1012.03         8.89 o
   9   1   1          0.83          2.28         1.45 o
  10   1   1        498.24        535.84         6.12 o
  11   1   1          7.71          5.30         1.83 o
  12   1   1        130.80        148.02         3.48 o
  13   1   1         31.33         29.49         2.67 o
  14   1   1          5.80          5.12         2.67 o
  15   1   1         68.81         75.73         3.70 o
  16   1   1         13.66         14.39         3.73 o
  17   1   1         15.67         13.78         3.69 o
  18   1   1          1.71         -1.64         3.90 o
  19   1   1         38.88         23.63         5.03 o
  20   1   1          2.92          2.02         4.80 o
  21   1   1         13.60         13.05         6.50 o
  22   1   1          0.10          4.78         4.99 o
  23   1   1          5.14         -0.46         6.97 o
  24   1   1          7.68         16.39         8.76 o
  25   1   1        122.03        138.94        10.86 o
  26   1   1          7.31         18.97         9.64 o
  27   1   1          8.72         15.02         9.73 o
 -27   2   1         46.49         32.28        12.87 o
 -26   2   1         14.90         21.11        13.49 o
 -25   2   1          0.29         -3.53         7.80 o
 -24   2   1         62.54         63.79        10.49 o
 -23   2   1        191.70        208.28        16.18 o
 -22   2   1        280.58        261.59        10.35 o
 -21   2   1        114.87        120.42         8.25 o
 -20   2   1         35.32         37.68         7.34 o
 -19   2   1        141.45        138.48         6.72 o
 -18   2   1         26.05         25.49         4.59 o
 -17   2   1         33.06         38.89         3.86 o
 -16   2   1          1.25          3.40         2.33 o
 -15   2   1          0.43          4.18         1.85 o
 -14   2   1         17.80         20.14         2.67 o
 -13   2   1         96.47        120.00         3.82 o
 -12   2   1         38.25         34.84         2.22 o
 -11   2   1          3.13          2.37         1.97 o
 -10   2   1          0.26         -0.06         1.56 o
  -9   2   1         16.41         21.47         2.16 o
  -8   2   1         63.01         75.93         2.19 o
  -7   2   1        221.40        231.09         2.99 o
  -6   2   1        284.96        279.60         3.11 o
  -5   2   1        486.48        486.89         4.48 o
  -4   2   1         60.16         70.08         1.97 o
  -3   2   1          0.05          1.43         1.29 o
  -2   2   1        562.75        544.51         4.57 o
  -1   2   1          1.65          1.48         1.74 o
   0   2   1       1816.92       1758.64        13.68 o
   1   2   1      10995.47      10745.50        77.46 o
   2   2   1      10805.51      10617.40        70.54 o
   3   2   1       5507.97       5309.57        35.17 o
   4   2   1         17.50         15.72         1.21 o
   5   2   1          1.93          3.62         1.15 o
   6   2   1        135.07        125.14         2.21 o
   7   2   1        387.35        397.58         4.16 o
   8   2   1        293.50        301.47         3.96 o
   9   2   1        259.81        267.63         4.52 o
  10   2   1          6.70          7.06         2.00 o
  11   2   1         33.17         32.58         3.18 o
  12   2   1          0.01          1.60         1.69 o
  13   2   1         19.73         15.55         2.82 o
  14   2   1         18.24         26.44         2.91 o
  15   2   1          1.84         -0.03         2.59 o
  16   2   1        168.53        165.29         4.76 o
  17   2   1         26.14         40.83         4.38 o
  18   2   1        124.06        120.45         6.55 o
  19   2   1         59.92         56.64         6.46 o
  20   2   1         89.23         73.44         7.39 o
  21   2   1        182.19        170.84         8.49 o
  22   2   1        208.69        213.01         9.64 o
  23   2   1        102.58         84.38         9.28 o
  24   2   1         56.42         44.12         9.41 o
  25   2   1          5.07         19.01        10.60 o
  26   2   1         61.99         90.47        13.95 o
  27   2   1          8.43         17.65        12.73 o
 -26   3   1        220.86        223.58        16.66 o
 -25   3   1        133.81        127.58        16.16 o
 -24   3   1         31.49         26.91        11.10 o
 -23   3   1         46.94         34.62         9.22 o
 -22   3   1        262.93        238.96        14.55 o
 -21   3   1        168.13        171.46         9.58 o
 -20   3   1          2.61         -9.12         6.23 o
 -19   3   1         40.07         35.08         7.49 o
 -18   3   1         41.80         36.00         6.08 o
 -17   3   1        272.50        261.09         7.61 o
 -16   3   1        182.00        166.57         6.14 o
 -15   3   1         26.08         25.49         4.66 o
 -14   3   1         23.18         22.51         3.16 o
 -13   3   1         35.15         38.35         4.73 o
 -12   3   1        108.27        107.36         4.10 o
 -11   3   1          5.28          7.46         2.20 o
 -10   3   1          2.18          4.08         2.16 o
  -9   3   1          0.24          2.68         1.99 o
  -8   3   1         72.35         78.93         3.02 o
  -7   3   1          0.01          1.14         1.51 o
  -6   3   1        178.80        171.20         3.70 o
  -5   3   1         24.23         25.04         2.26 o
  -4   3   1        394.03        397.76         5.28 o
  -3   3   1        644.91        642.93         6.40 o
  -2   3   1        331.10        308.94         3.81 o
  -1   3   1        710.28        675.69         6.03 o
   0   3   1        743.34        751.85         6.52 o
   1   3   1       2075.00       2176.03        16.10 o
   2   3   1       1063.82       1149.77        11.30 o
   3   3   1        684.24        667.23         7.02 o
   4   3   1        299.00        305.64         4.80 o
   5   3   1         56.29         55.79         2.76 o
   6   3   1        494.10        486.07         5.13 o
   7   3   1        652.84        648.95         7.05 o
   8   3   1        865.17        949.76         9.70 o
   9   3   1        353.36        399.91         5.43 o
  10   3   1         44.94         58.60         3.30 o
  11   3   1          2.48         -0.29         2.36 o
  12   3   1        152.46        151.75         3.95 o
  13   3   1        127.69        128.80         3.96 o
  14   3   1          0.32          1.55         2.52 o
  15   3   1          3.67          2.86         3.60 o
  16   3   1        363.62        312.41         7.78 o
  17   3   1        100.51         98.38         9.32 o
  18   3   1          6.24         14.58         7.04 o
  19   3   1          0.23          4.04         6.04 o
  20   3   1          5.49         -2.66         7.27 o
  21   3   1          0.85         -8.45         6.89 o
  22   3   1          4.95         -7.18         8.91 o
  23   3   1         13.81         10.23        10.53 o
  24   3   1        124.59        125.76        12.64 o
  25   3   1         44.24         29.34        12.99 o
  26   3   1        183.02        186.57        16.70 o
 -25   4   1         22.31         12.46        16.81 o
 -24   4   1          9.93         -0.69        11.83 o
 -23   4   1         53.05         35.90        11.12 o
 -22   4   1        105.73        123.78        12.19 o
 -21   4   1         63.94         54.82        10.63 o
 -20   4   1          1.10         -1.59         7.69 o
 -19   4   1         18.58          8.46         8.73 o
 -18   4   1        192.12        185.70         9.84 o
 -17   4   1         81.36         86.21         9.06 o
 -16   4   1         25.83         26.39         5.87 o
 -15   4   1        527.34        531.13         9.87 o
 -14   4   1        151.20        144.46         6.27 o
 -13   4   1        111.23        104.02         6.68 o
 -12   4   1         74.25         70.81         3.67 o
 -11   4   1         13.79         12.19         3.59 o
 -10   4   1          6.56          9.52         3.42 o
  -9   4   1         39.61         35.22         4.35 o
  -8   4   1         90.54        105.72         4.06 o
  -7   4   1        252.70        285.16         6.05 o
  -6   4   1        536.20        575.84         8.07 o
  -5   4   1        209.93        204.94         5.66 o
  -4   4   1         10.51         10.04         2.66 o
  -3   4   1        331.00        330.17         4.99 o
  -2   4   1       2083.87       2126.65        19.51 o
  -1   4   1       1217.11       1297.50        12.37 o
   0   4   1        108.38         97.55         3.60 o
   1   4   1       2472.72       2612.04        24.03 o
   2   4   1       1803.89       1888.22        15.68 o
   3   4   1        433.85        402.65         5.76 o
   4   4   1         28.96         32.96         2.81 o
   5   4   1         29.33         26.71         3.45 o
   6   4   1         24.32         19.97         3.36 o
   7   4   1         46.05         50.27         3.57 o
   8   4   1          1.97          0.90         3.35 o
   9   4   1          1.48         -0.81         2.15 o
  10   4   1          7.84          4.79         2.68 o
  11   4   1        120.15        136.20         4.11 o
  12   4   1         88.98        106.56         4.44 o
  13   4   1         92.81         93.57         4.73 o
  14   4   1         25.68         25.86         4.63 o
  15   4   1          2.25          9.16         5.73 o
  16   4   1          0.01         -5.11         4.21 o
  17   4   1          5.60          3.80         6.62 o
  18   4   1        219.17        193.63         9.84 o
  19   4   1         91.47         77.62         8.60 o
  20   4   1          0.04          1.89         5.89 o
  21   4   1         38.77         30.53         9.56 o
  22   4   1          9.98         10.06         9.98 o
  23   4   1          3.67          5.84        11.00 o
  24   4   1         35.66         40.69        13.96 o
  25   4   1        118.23        144.00        20.58 o
 -23   5   1         30.61         32.79        13.08 o
 -22   5   1         32.71         23.55        11.27 o
 -21   5   1         11.50         -2.36        11.54 o
 -20   5   1         36.86         40.06        11.99 o
 -19   5   1        145.19        112.93        10.53 o
 -18   5   1        141.71        129.06        10.54 o
 -17   5   1        127.87        110.66        11.95 o
 -16   5   1        840.65        881.07        18.80 o
 -15   5   1         15.12         14.56         8.54 o
 -14   5   1        153.50        177.32         9.26 o
 -13   5   1         52.49         56.03         7.92 o
 -12   5   1         88.11         86.73         8.80 o
 -11   5   1          4.16         -3.40         5.70 o
 -10   5   1         41.51         36.40         6.47 o
  -9   5   1         59.63         51.01         6.18 o
  -8   5   1          0.27         -4.97         3.61 o
  -7   5   1          4.14          4.96         5.60 o
  -6   5   1        179.56        189.18         8.66 o
  -5   5   1        445.57        420.27         7.76 o
  -4   5   1         80.70         85.68         5.30 o
  -3   5   1       1620.26       1723.94        17.52 o
  -2   5   1         59.77         62.21         3.76 o
  -1   5   1         62.36         52.12         3.92 o
   0   5   1        923.05        944.17        12.46 o
   1   5   1        961.11       1042.23        12.47 o
   2   5   1        259.77        197.33         9.32 o
   3   5   1        241.77        246.50         7.16 o
   4   5   1        322.76        299.67         6.16 o
   5   5   1        230.68        246.06         7.40 o
   6   5   1          0.52          1.79         3.88 o
   7   5   1        309.06        294.93         8.25 o
   8   5   1        412.18        432.69        10.20 o
   9   5   1         18.45         15.29         5.51 o
  10   5   1         73.80         70.84         5.72 o
  11   5   1          6.34         -8.48         5.65 o
  12   5   1          0.00          2.35         4.00 o
  13   5   1         32.81         36.83         6.48 o
  14   5   1          0.95         -1.50         6.91 o
  15   5   1         55.83         26.33         7.90 o
  16   5   1        566.96        564.03        13.68 o
  17   5   1        157.69        137.47        11.52 o
  18   5   1         38.38         23.67        12.07 o
  19   5   1          8.60          5.54         8.59 o
  20   5   1          6.17          1.72         9.53 o
  21   5   1          0.29          2.66         8.92 o
  22   5   1         14.28         21.50        12.25 o
  23   5   1         38.03         45.56        12.67 o
 -21   6   1         78.25         60.86        20.75 o
 -20   6   1          1.63          4.83        11.37 o
 -19   6   1          4.77         -4.92        17.47 o
 -18   6   1          0.58         -7.64        10.83 o
 -17   6   1         41.82         38.53        13.12 o
 -16   6   1          0.49          4.97         9.01 o
 -15   6   1         29.22         29.61        12.03 o
 -14   6   1        297.94        258.40        13.93 o
 -13   6   1        357.48        357.56        11.38 o
 -12   6   1         55.88         43.34         8.51 o
 -11   6   1        144.42        165.11         9.61 o
 -10   6   1         37.07         29.18         8.36 o
  -9   6   1        172.59        174.61         9.34 o
  -8   6   1          0.02         -2.66         4.78 o
  -7   6   1         40.79         31.19         6.91 o
  -6   6   1        327.00        319.31         9.27 o
  -5   6   1        233.55        234.57         8.25 o
  -4   6   1         10.96          7.15         6.23 o
  -3   6   1         31.11         32.38         6.47 o
  -2   6   1         91.52         87.84         7.62 o
  -1   6   1        452.28        462.63        12.77 o
   0   6   1        273.52        269.54        11.07 o
   1   6   1       2336.66       2524.88        34.93 o
   2   6   1        361.44        354.07         9.28 o
   3   6   1          4.59          0.84         6.41 o
   4   6   1         40.06         28.63         5.96 o
   5   6   1          7.96         18.24         7.05 o
   6   6   1          0.29          1.81         4.53 o
   7   6   1         71.13         69.61         7.40 o
   8   6   1         21.65         19.36         6.66 o
   9   6   1          5.37          8.40         6.37 o
  10   6   1         22.33         27.22         7.46 o
  11   6   1        115.49        108.32        10.03 o
  12   6   1         12.83          1.57         9.61 o
  13   6   1        133.47        134.71        12.55 o
  14   6   1         74.48         69.35        11.94 o
  15   6   1         15.09          6.24        11.66 o
  16   6   1         15.91          4.93        10.83 o
  17   6   1          0.49        -14.66         9.77 o
  18   6   1         72.79         70.04        13.82 o
  19   6   1         19.83          7.95        14.00 o
  20   6   1          4.85        -21.98        14.66 o
  21   6   1          7.11         -6.96        18.14 o
 -18   7   1          0.22        -11.33        11.04 o
 -17   7   1         12.51         14.88        14.25 o
 -16   7   1         15.47          6.60        15.29 o
 -15   7   1          1.42          7.88        14.75 o
 -14   7   1         93.15         95.74        15.16 o
 -13   7   1          0.22        -13.78         9.28 o
 -12   7   1          4.81          5.39        11.95 o
 -11   7   1          0.00          1.35         7.33 o
 -10   7   1          0.35        -11.87         7.91 o
  -9   7   1         31.43         28.69        10.84 o
  -8   7   1          9.26         13.53         9.50 o
  -7   7   1          2.95         -6.10         9.79 o
  -6   7   1         10.62         20.36        10.17 o
  -5   7   1         59.20         50.60         9.42 o
  -4   7   1          0.76          4.83         8.82 o
  -3   7   1        184.82        183.92        11.97 o
  -2   7   1         72.59         82.72        10.56 o
  -1   7   1        243.30        238.22        11.54 o
   0   7   1        132.99        138.17        13.28 o
   1   7   1        723.89        683.15        18.02 o
   2   7   1        574.50        588.56        17.18 o
   3   7   1         17.35         21.19         8.18 o
   4   7   1         22.87         29.27         8.71 o
   5   7   1          7.71          5.37         8.55 o
   6   7   1        130.40        116.21        10.24 o
   7   7   1        440.77        424.60        14.04 o
   8   7   1        297.51        289.98        11.65 o
   9   7   1         12.45         15.14        10.39 o
  10   7   1        119.49        100.51        13.64 o
  11   7   1          3.91          1.00        11.42 o
  12   7   1          7.70         19.80        14.10 o
  13   7   1          1.13          2.33        12.15 o
  14   7   1          0.01         -5.40        10.15 o
  15   7   1         44.69         53.61        14.84 o
  16   7   1         83.35         74.69        14.76 o
  17   7   1         17.21         -3.34        16.33 o
 -13   8   1         55.95         49.20        18.16 o
 -12   8   1         11.96          3.22        15.85 o
 -11   8   1          2.35         20.54        16.18 o
 -10   8   1          3.99        -19.08        13.73 o
  -9   8   1          2.97         -2.81        14.76 o
  -8   8   1          0.64         11.68        10.14 o
  -7   8   1          1.70          3.45        10.91 o
  -6   8   1         35.47         29.50        14.58 o
  -5   8   1         70.29         45.87        12.29 o
  -4   8   1         74.23         98.62        14.14 o
  -3   8   1        129.31        127.70        13.58 o
  -2   8   1         33.23          9.00        12.36 o
  -1   8   1          4.35        -16.44        10.96 o
   0   8   1         21.88         22.88        11.55 o
   1   8   1        353.66        326.39        15.11 o
   2   8   1        323.14        316.40        15.32 o
   3   8   1         95.12         87.63        13.44 o
   4   8   1        121.75        119.36        17.66 o
   5   8   1         29.55         36.39        12.09 o
   6   8   1         66.89         77.48        12.78 o
   7   8   1          8.63         -8.75        12.58 o
   8   8   1         15.18         42.44        19.20 o
   9   8   1         10.41          8.56        19.33 o
  10   8   1          9.82          8.19        16.90 o
  11   8   1          3.13        -18.62        14.67 o
  12   8   1          0.88         24.63        18.96 o
  13   8   1          4.17         13.00        17.90 o
  -5   9   1         29.17         38.99        39.32 o
  -4   9   1         49.23         51.33        20.70 o
  -3   9   1          3.69          3.51        15.69 o
  -2   9   1         98.05         70.62        17.64 o
  -1   9   1         32.47         46.20        17.76 o
   0   9   1          8.04          0.92        17.03 o
   1   9   1        233.76        233.38        16.65 o
   2   9   1        458.47        429.26        19.68 o
   3   9   1          0.71         18.71        14.18 o
   4   9   1          3.55        -10.14        18.56 o
 -28   0   2        130.38        169.65        36.57 o
 -27   0   2        210.35        219.17        19.26 o
 -26   0   2        209.13        210.84        20.53 o
 -25   0   2          7.21         22.31        12.55 o
 -24   0   2         13.95         14.00        10.82 o
 -23   0   2         88.42         59.51        10.00 o
 -22   0   2        427.21        425.28        17.31 o
 -21   0   2       1040.48       1128.78        29.01 o
 -20   0   2       1329.63       1424.81        30.12 o
 -19   0   2       1123.25       1209.52        25.56 o
 -18   0   2        515.76        525.85        13.10 o
 -17   0   2        117.97        102.19         7.83 o
 -16   0   2         79.63         66.85         5.62 o
 -15   0   2         23.36         32.19         7.38 o
 -14   0   2         15.54         15.35         3.95 o
 -13   0   2         17.42         18.08         4.33 o
 -12   0   2         34.09         36.30         3.57 o
 -11   0   2          3.64          6.72         2.44 o
 -10   0   2          5.00          3.04         2.02 o
  -9   0   2          5.06         -3.23         2.16 o
  -8   0   2          1.82         -1.01         1.65 o
  -7   0   2          0.95          0.70         1.90 o
  -6   0   2         17.34         16.76         2.41 o
  -5   0   2          3.63          1.93         1.53 o
  -4   0   2          1.28         -2.69         1.79 o
  -3   0   2         14.41         -2.18         2.18 o
  -2   0   2         12.42          8.05         2.23 o
  -1   0   2         12.44         -4.87         7.32 o
   0   0   2          0.35         -1.76         1.17 o
   1   0   2        205.29        174.96         4.35 o
   2   0   2        976.10        868.40         9.26 o
   3   0   2       1426.48       1286.40        15.58 o
   4   0   2        923.32        832.51        11.14 o
   5   0   2        308.59        266.21         5.66 o
   6   0   2        131.53        128.54         4.09 o
   7   0   2        284.53        272.97         4.57 o
   8   0   2       1119.72       1135.73        13.50 o
   9   0   2       1780.91       1882.87        25.71 o
  10   0   2        787.04        857.00        15.53 o
  11   0   2        951.72       1057.13        16.87 o
  12   0   2        281.06        313.03         7.34 o
  13   0   2         19.75         28.51         5.48 o
  14   0   2          8.95          8.33         3.97 o
  15   0   2         10.40         12.12         4.09 o
  16   0   2         54.36         56.68         5.28 o
  17   0   2         76.19         61.07         6.69 o
  18   0   2         78.17         78.51         6.86 o
  19   0   2         35.34         23.48         7.33 o
  20   0   2          0.82         -6.81         5.68 o
  21   0   2         19.57         11.47         8.18 o
  22   0   2         95.89         97.31        10.10 o
  23   0   2         79.13         73.64        11.47 o
  24   0   2        127.29        135.31        14.56 o
  25   0   2         34.59         36.51        14.81 o
  26   0   2          2.64          7.17        14.86 o
  27   0   2          2.80          0.08        15.09 o
 -28   1   2         38.49          9.66        13.34 o
 -27   1   2        317.29        326.00        16.67 o
 -26   1   2        584.27        659.21        20.80 o
 -25   1   2        559.56        647.29        22.51 o
 -24   1   2        417.35        420.17        24.31 o
 -23   1   2        290.94        263.35        11.27 o
 -22   1   2         29.16         12.75         5.56 o
 -21   1   2        986.48       1091.29        21.63 o
 -20   1   2       2087.46       2306.31        37.14 o
 -19   1   2         45.93         52.14         5.55 o
 -18   1   2        328.78        299.43         7.35 o
 -17   1   2        352.95        363.25         7.47 o
 -16   1   2        613.89        576.74         9.68 o
 -15   1   2       3423.12       3526.98        37.16 o
 -14   1   2        764.51        727.20         9.46 o
 -13   1   2       3910.82       4206.53        45.10 o
 -12   1   2       2401.29       2340.20        25.07 o
 -11   1   2        767.98        778.52         8.40 o
 -10   1   2        165.81        162.91         2.70 o
  -9   1   2          8.87          5.93         1.66 o
  -8   1   2        529.62        505.21         4.96 o
  -7   1   2        609.11        583.43         5.57 o
  -6   1   2          0.00          4.14         1.12 o
  -5   1   2         66.67         73.49         1.95 o
  -4   1   2        158.07        192.67         2.51 o
  -3   1   2      44613.98      42402.24      1426.22 o
  -2   1   2      21174.28      19177.58       156.41 o
  -1   1   2        458.71        395.38         3.22 o
   0   1   2      19755.56      18748.84       134.97 o
   1   1   2      21614.26      19974.26       142.60 o
   2   1   2      29105.86      27570.73       260.38 o
   3   1   2      32882.34      30488.18       298.71 o
   4   1   2          9.80          1.34         1.80 o
   5   1   2       2411.74       2330.56        17.65 o
   6   1   2       5548.17       5322.04        38.00 o
   7   1   2        677.03        719.00         6.96 o
   8   1   2       4933.87       5124.03        37.72 o
   9   1   2      15116.84      16064.13       130.32 o
  10   1   2       2306.87       2153.05        18.83 o
  11   1   2       3970.12       4385.56        41.10 o
  12   1   2        536.30        597.76         6.92 o
  13   1   2         13.19         16.45         2.54 o
  14   1   2        316.52        335.03         5.81 o
  15   1   2         14.25         13.17         3.53 o
  16   1   2         53.70         44.49         3.84 o
  17   1   2        451.14        371.96         8.81 o
  18   1   2        184.92        162.44         6.57 o
  19   1   2        141.07        102.47         6.50 o
  20   1   2          9.66         18.42         5.20 o
  21   1   2        131.61        117.32         9.49 o
  22   1   2          1.70          2.65         5.57 o
  23   1   2         40.40         52.65         7.63 o
  24   1   2         81.77        100.40         9.17 o
  25   1   2         16.03         11.22         8.97 o
  26   1   2         22.91         29.33        11.41 o
  27   1   2        417.12        502.53        19.53 o
 -27   2   2         65.82         52.32        11.45 o
 -26   2   2         11.80         11.02        11.95 o
 -25   2   2         12.66          4.57        10.57 o
 -24   2   2         19.01         17.10         9.44 o
 -23   2   2          0.27          9.20         5.79 o
 -22   2   2         93.01         71.41         8.75 o
 -21   2   2        420.59        436.54        17.22 o
 -20   2   2        647.61        689.05        14.01 o
 -19   2   2        410.49        398.86        10.38 o
 -18   2   2        333.63        333.47         9.50 o
 -17   2   2        146.45        147.54         7.79 o
 -16   2   2         45.99         45.52         5.07 o
 -15   2   2         65.56         73.20         5.94 o
 -14   2   2         89.25         96.16         5.16 o
 -13   2   2        125.07        141.40         4.82 o
 -12   2   2         87.88         96.58         4.01 o
 -11   2   2         82.30         84.06         4.04 o
 -10   2   2          4.71          4.43         2.35 o
  -9   2   2          0.10          0.93         1.62 o
  -8   2   2          4.95          4.77         1.57 o
  -7   2   2          0.22          1.02         0.93 o
  -6   2   2         13.60         12.68         1.43 o
  -5   2   2         72.64         75.74         1.79 o
  -4   2   2        193.71        194.37         2.94 o
  -3   2   2        416.54        399.71         4.23 o
  -2   2   2        953.17        895.44         7.13 o
  -1   2   2       1405.70       1355.07        10.75 o
   0   2   2       2450.71       2324.97        18.39 o
   1   2   2       3412.64       3268.31        22.79 o
   2   2   2       4917.34       4694.32        31.00 o
   3   2   2       4825.19       4665.95        29.64 o
   4   2   2       2836.02       2762.13        18.87 o
   5   2   2        909.13        869.88         7.16 o
   6   2   2        187.85        176.89         2.88 o
   7   2   2         70.34         70.94         2.38 o
   8   2   2         81.20         82.44         2.29 o
   9   2   2        208.87        214.20         3.91 o
  10   2   2        142.21        161.13         3.68 o
  11   2   2         67.18         62.96         3.81 o
  12   2   2          8.40          8.17         3.50 o
  13   2   2         13.69         13.63         3.87 o
  14   2   2         16.59         15.61         5.00 o
  15   2   2         10.01          9.57         4.28 o
  16   2   2          4.23          0.60         2.58 o
  17   2   2         43.23         34.45         5.21 o
  18   2   2         34.97         34.58         5.48 o
  19   2   2         15.62          5.40         5.57 o
  20   2   2          5.79          3.96         5.95 o
  21   2   2          3.19          5.27         6.48 o
  22   2   2          0.08         10.56         6.03 o
  23   2   2          1.26          7.68         8.32 o
  24   2   2          0.90          3.94         7.90 o
  25   2   2         12.16         10.38        11.42 o
  26   2   2          0.27         -5.92        10.51 o
 -26   3   2        141.07        134.39        15.38 o
 -25   3   2          0.00         -2.18         7.71 o
 -24   3   2        110.56        103.98        10.43 o
 -23   3   2         98.96        118.42        10.47 o
 -22   3   2         54.60         32.87         8.84 o
 -21   3   2        415.49        389.94        11.40 o
 -20   3   2        595.51        579.42        13.91 o
 -19   3   2       2195.47       2346.91        34.07 o
 -18   3   2        340.34        307.34         8.40 o
 -17   3   2          8.75         -2.09         6.22 o
 -16   3   2       1113.74       1198.97        16.35 o
 -15   3   2         15.58         17.13         4.89 o
 -14   3   2        341.86        333.69         9.23 o
 -13   3   2          3.68          7.66         3.55 o
 -12   3   2        156.77        156.83         4.49 o
 -11   3   2        134.76        146.90         4.31 o
 -10   3   2        108.56         80.86         2.90 o
  -9   3   2         84.29         52.46         3.39 o
  -8   3   2        443.65        420.47         5.38 o
  -7   3   2         42.32         38.45         2.75 o
  -6   3   2        865.06        899.90        10.64 o
  -5   3   2        100.71         93.61         3.38 o
  -4   3   2         18.46         32.88         2.44 o
  -3   3   2        528.43        477.38         4.93 o
  -2   3   2          2.29          1.46         1.46 o
  -1   3   2        901.28        853.80         7.41 o
   0   3   2        252.98        218.03         4.34 o
   1   3   2       3630.13       3651.59        30.02 o
   2   3   2       1677.45       1757.93        15.23 o
   3   3   2      19710.85      21295.71       177.58 o
   4   3   2       7017.37       7604.65        64.61 o
   5   3   2        782.00        745.08         7.61 o
   6   3   2       1194.25       1056.09         9.84 o
   7   3   2        520.75        661.07         7.39 o
   8   3   2         98.62        123.07         3.11 o
   9   3   2        702.84        803.38         8.66 o
  10   3   2        449.18        462.51         6.09 o
  11   3   2          0.14         -0.30         1.56 o
  12   3   2        298.51        261.01         5.41 o
  13   3   2       3939.35       4091.11        39.68 o
  14   3   2       2086.08       2122.82        26.39 o
  15   3   2        101.27         93.48         6.31 o
  16   3   2       2159.72       2288.37        29.27 o
  17   3   2       2468.77       2502.95        34.14 o
  18   3   2        273.06        232.04         8.25 o
  19   3   2          0.05          3.71         4.96 o
  20   3   2         52.68         41.91         7.66 o
  21   3   2        101.16        118.98        10.22 o
  22   3   2         60.05         65.05        10.54 o
  23   3   2         60.00         68.04        13.21 o
  24   3   2          0.61         13.63         9.86 o
  25   3   2        101.94        156.38        14.43 o
  26   3   2        743.91        876.61        24.75 o
 -25   4   2          5.13         10.58        12.01 o
 -24   4   2          4.66         -1.10        11.50 o
 -23   4   2          4.40          6.35        10.40 o
 -22   4   2         54.04         59.14        10.34 o
 -21   4   2        173.02        165.35        11.89 o
 -20   4   2        199.04        186.47        13.21 o
 -19   4   2         57.20         41.04         8.78 o
 -18   4   2         79.07         80.79         7.79 o
 -17   4   2         29.60         16.02         6.36 o
 -16   4   2          1.65          1.32         4.90 o
 -15   4   2         65.34         57.15         6.01 o
 -14   4   2         58.24         47.68         5.89 o
 -13   4   2         98.86        109.52         5.23 o
 -12   4   2         68.99         78.27         4.22 o
 -11   4   2         58.07         72.48         4.75 o
 -10   4   2         11.11         10.00         3.46 o
  -9   4   2          3.61          3.87         3.07 o
  -8   4   2          1.56          3.58         2.75 o
  -7   4   2         11.25         12.95         2.97 o
  -6   4   2         14.23         11.06         4.69 o
  -5   4   2         27.57         32.23         3.21 o
  -4   4   2         72.31         64.73         3.42 o
  -3   4   2         42.33         43.00         3.13 o
  -2   4   2        169.15        161.72         3.88 o
  -1   4   2        262.01        249.40         4.72 o
   0   4   2        720.97        716.36         8.97 o
   1   4   2        835.25        878.70         8.90 o
   2   4   2       1555.21       1566.11        16.85 o
   3   4   2       1599.66       1677.69        16.50 o
   4   4   2        912.87        948.44        10.57 o
   5   4   2        286.54        280.48         5.66 o
   6   4   2         43.23         44.57         5.54 o
   7   4   2          0.25          4.15         2.41 o
   8   4   2          2.81         -0.82         3.32 o
   9   4   2          0.00          1.56         2.00 o
  10   4   2          0.19          0.70         2.39 o
  11   4   2          0.08         -2.72         2.12 o
  12   4   2         10.77          8.87         3.09 o
  13   4   2         17.47         17.51         3.68 o
  14   4   2         22.90         24.91         5.90 o
  15   4   2          2.56          4.22         5.26 o
  16   4   2          4.32          8.62         6.22 o
  17   4   2          1.94         -5.89         6.51 o
  18   4   2          0.59          2.97         6.67 o
  19   4   2          8.61          0.39         7.87 o
  20   4   2          2.17          6.56         8.59 o
  21   4   2          1.16         -8.95         8.99 o
  22   4   2          3.51         10.67         9.38 o
  23   4   2          2.73          7.98        11.10 o
  24   4   2         10.36          2.46        12.67 o
 -23   5   2          1.73         -2.88        11.36 o
 -22   5   2         29.77         12.88        13.43 o
 -21   5   2         20.29         30.65        11.75 o
 -20   5   2          6.59         -0.82        10.96 o
 -19   5   2        141.58        136.39        10.81 o
 -18   5   2        161.46        153.97        12.35 o
 -17   5   2         21.45         22.77        10.04 o
 -16   5   2        470.45        496.94        15.34 o
 -15   5   2        652.18        695.16        14.51 o
 -14   5   2         14.03         12.68         9.34 o
 -13   5   2       1057.96       1052.98        22.07 o
 -12   5   2        878.95        917.18        16.76 o
 -11   5   2         42.67         50.48         5.62 o
 -10   5   2         19.57         15.06         4.94 o
  -9   5   2        101.31        102.46         7.06 o
  -8   5   2          4.82          3.71         4.12 o
  -7   5   2         19.93         20.76         4.23 o
  -6   5   2        233.87        227.54         7.32 o
  -5   5   2         54.82         57.79         5.50 o
  -4   5   2        484.21        431.74         8.34 o
  -3   5   2       2754.38       2864.11        29.49 o
  -2   5   2       1555.39       1625.83        20.41 o
  -1   5   2         79.20         75.90         4.39 o
   0   5   2       6590.00       6899.22        67.40 o
   1   5   2        126.59        102.83         3.81 o
   2   5   2          3.25          1.04         3.72 o
   3   5   2        255.84        252.64         6.20 o
   4   5   2        119.31        107.72         5.05 o
   5   5   2         68.04         80.02         4.93 o
   6   5   2         77.73         63.96         6.19 o
   7   5   2          0.00         -4.36         4.13 o
   8   5   2        272.20        271.69         7.84 o
   9   5   2        945.35        886.92        14.65 o
  10   5   2       1242.37       1192.62        17.80 o
  11   5   2        291.23        250.48         8.92 o
  12   5   2         64.52         65.25         5.93 o
  13   5   2         94.41         84.11         8.41 o
  14   5   2          4.27         -3.11         8.02 o
  15   5   2         11.02          8.46         8.81 o
  16   5   2          6.57         11.60         9.13 o
  17   5   2         62.61         65.84         9.78 o
  18   5   2         24.49         16.84        10.05 o
  19   5   2         22.24         25.84        10.29 o
  20   5   2         92.12         87.22        12.34 o
  21   5   2          0.29         -0.42         8.07 o
  22   5   2          8.39         -4.23        12.74 o
  23   5   2         18.88         27.13        19.75 o
 -21   6   2        122.57         95.87        26.82 o
 -20   6   2         50.37         52.47        15.43 o
 -19   6   2         20.53         -1.25        14.42 o
 -18   6   2          1.12         -4.31        13.03 o
 -17   6   2          3.71          4.93        11.44 o
 -16   6   2          0.92         11.64         9.73 o
 -15   6   2          3.10         16.12        11.18 o
 -14   6   2          0.00          3.86         7.54 o
 -13   6   2          6.35         25.45         9.41 o
 -12   6   2         27.58         25.50         9.02 o
 -11   6   2         12.51         10.98         8.24 o
 -10   6   2          5.49         -2.72         7.42 o
  -9   6   2          0.05          4.55         4.89 o
  -8   6   2         16.83         12.25         6.93 o
  -7   6   2         20.36         11.03         8.11 o
  -6   6   2          0.61          9.20         5.64 o
  -5   6   2          0.00         -2.39         4.28 o
  -4   6   2          5.72         -1.69         5.94 o
  -3   6   2         40.32         33.64         7.24 o
  -2   6   2         18.65          5.62         8.11 o
  -1   6   2          4.52         -0.84         7.71 o
   0   6   2          5.78          4.10         5.52 o
   1   6   2          5.49         14.17         6.52 o
   2   6   2        100.46         92.87         7.65 o
   3   6   2         90.76         85.68         7.85 o
   4   6   2         79.70         81.80         8.30 o
   5   6   2         53.91         44.75         6.68 o
   6   6   2         79.80         81.01         7.55 o
   7   6   2         15.81         20.36         7.02 o
   8   6   2         36.02         27.82         7.00 o
   9   6   2         82.04         76.37         7.63 o
  10   6   2          0.76         -5.35         5.43 o
  11   6   2          7.51          6.83         9.19 o
  12   6   2          4.14         16.26         8.93 o
  13   6   2          2.50          0.84         8.76 o
  14   6   2          1.85         -7.84        10.29 o
  15   6   2          2.92         15.47         9.87 o
  16   6   2          0.31         -5.44         7.99 o
  17   6   2         22.41         10.10        13.23 o
  18   6   2         23.34          5.36        12.88 o
  19   6   2         73.90         79.31        12.40 o
  20   6   2         89.28         74.92        14.43 o
 -18   7   2         38.69         13.57        22.23 o
 -17   7   2          7.57         -3.90        14.66 o
 -16   7   2         79.30         58.76        15.18 o
 -15   7   2         34.45         36.30        15.29 o
 -14   7   2          2.44         -0.82        12.33 o
 -13   7   2        231.70        217.36        16.10 o
 -12   7   2        399.36        386.95        14.71 o
 -11   7   2         30.17         46.44        11.48 o
 -10   7   2          0.12          1.35         7.52 o
  -9   7   2         20.33         27.65         9.79 o
  -8   7   2          2.04         10.16         9.12 o
  -7   7   2        149.62        139.81        13.64 o
  -6   7   2         95.14         72.61        10.17 o
  -5   7   2          1.94          5.95         8.67 o
  -4   7   2         18.89          7.77         9.66 o
  -3   7   2        646.28        602.58        16.22 o
  -2   7   2        167.98        159.06        11.32 o
  -1   7   2         94.63        113.91        12.78 o
   0   7   2       1404.72       1438.31        29.59 o
   1   7   2        211.49        183.01        11.52 o
   2   7   2        160.95        165.05        12.38 o
   3   7   2          7.98         14.37         9.85 o
   4   7   2          3.12         23.39         7.34 o
   5   7   2        405.48        411.14        12.92 o
   6   7   2        392.61        411.05        15.17 o
   7   7   2         16.84         22.27         9.41 o
   8   7   2        142.67        142.03        10.40 o
   9   7   2         56.46         40.12        11.34 o
  10   7   2        519.08        489.14        17.73 o
  11   7   2         19.20         32.87        14.89 o
  12   7   2          0.74         18.57        10.34 o
  13   7   2          6.74        -21.57        14.38 o
  14   7   2         19.12         10.77        13.08 o
  15   7   2          1.14         13.97        14.98 o
  16   7   2         46.79         43.75        16.50 o
  17   7   2         70.23         69.56        14.88 o
 -13   8   2          0.77          1.98        15.97 o
 -12   8   2         10.42          1.63        17.66 o
 -11   8   2          0.11        -13.03        12.15 o
 -10   8   2          1.28        -10.67        15.11 o
  -9   8   2          2.77          0.81        11.29 o
  -8   8   2          1.25        -16.06        10.71 o
  -7   8   2          0.11          2.49         9.91 o
  -6   8   2          2.88         -3.21        12.18 o
  -5   8   2          3.10          0.25        12.63 o
  -4   8   2         13.81          4.94        11.86 o
  -3   8   2         11.65         10.99        13.26 o
  -2   8   2         78.90         81.53        12.79 o
  -1   8   2         32.02         44.11        13.07 o
   0   8   2        135.48        141.60        13.48 o
   1   8   2          8.86         19.91        11.63 o
   2   8   2         11.74         -5.37        10.82 o
   3   8   2          3.38         -9.08        11.96 o
   4   8   2         29.81          7.19        11.92 o
   5   8   2          2.82         -1.22        11.65 o
   6   8   2         31.17         11.15        16.13 o
   7   8   2         38.73         20.26        15.86 o
   8   8   2         14.51          1.37        14.63 o
   9   8   2          2.36         -2.36        15.14 o
  10   8   2          0.75         14.46        16.51 o
  11   8   2          8.13         18.50        16.78 o
  12   8   2         34.94         51.59        19.58 o
  -4   9   2          4.45         11.22        21.89 o
  -3   9   2         19.68         17.39        16.69 o
  -2   9   2         22.65         22.77        16.70 o
  -1   9   2         48.83         44.11        14.07 o
   0   9   2          0.20         -5.56        13.49 o
   1   9   2        696.11        699.99        32.00 o
   2   9   2        516.32        519.59        19.26 o
   3   9   2         30.02         24.16        15.47 o
 -28   1   3         10.87          2.68        20.70 o
 -27   1   3         21.84         35.81        17.50 o
 -26   1   3          0.96          6.93         8.07 o
 -25   1   3         41.82         34.99         9.63 o
 -24   1   3          2.19          4.50         7.66 o
 -23   1   3          2.14         -5.77         5.57 o
 -22   1   3         12.70         16.93         6.35 o
 -21   1   3         74.71         54.94         9.57 o
 -20   1   3        129.23        129.01         7.77 o
 -19   1   3        180.49        184.02         7.05 o
 -18   1   3        574.70        559.94        11.66 o
 -17   1   3        131.28        134.57         5.59 o
 -16   1   3         79.93         81.80         4.71 o
 -15   1   3        568.98        545.84         9.60 o
 -14   1   3          3.69          6.96         2.78 o
 -13   1   3         20.02         19.62         2.91 o
 -12   1   3        115.64        123.83         3.42 o
 -11   1   3         73.44         79.74         3.18 o
 -10   1   3          3.83         -0.61         1.92 o
  -9   1   3          3.99          8.29         1.84 o
  -8   1   3          5.47          7.12         1.41 o
  -7   1   3         13.96         17.16         1.38 o
  -6   1   3          0.97          2.30         1.16 o
  -5   1   3         38.76         45.32         1.74 o
  -4   1   3         13.70         14.53         1.79 o
  -3   1   3         55.82         54.02         1.67 o
  -2   1   3       1371.11       1255.17         9.39 o
  -1   1   3        173.11        164.37         2.29 o
   0   1   3         33.53         38.86         1.30 o
   1   1   3         31.51         28.47         1.52 o
   2   1   3       1161.52       1061.87         8.05 o
   3   1   3       2757.22       2590.80        19.07 o
   4   1   3       3895.42       3787.91        25.22 o
   5   1   3       1289.27       1226.73         8.73 o
   6   1   3        241.33        237.21         3.20 o
   7   1   3         99.36        111.31         3.06 o
   8   1   3          3.21          1.73         1.82 o
   9   1   3         15.00         13.99         2.37 o
  10   1   3          1.37         -0.96         2.28 o
  11   1   3         64.61         58.29         3.19 o
  12   1   3          8.50          8.08         2.26 o
  13   1   3         31.47         33.55         2.96 o
  14   1   3         64.34         69.35         3.81 o
  15   1   3         20.91         22.44         3.25 o
  16   1   3         22.06         22.61         4.80 o
  17   1   3         32.57         20.33         4.42 o
  18   1   3          3.18          5.93         4.56 o
  19   1   3         15.28         11.41         5.45 o
  20   1   3          5.93          2.11         5.90 o
  21   1   3          5.77         -5.81         6.77 o
  22   1   3          2.20         -7.20         5.56 o
  23   1   3         53.24         71.15         8.98 o
  24   1   3          3.38         -5.69         7.29 o
  25   1   3          0.64         -1.27         8.86 o
  26   1   3         11.94         17.61        11.76 o
  27   1   3         50.20         52.95        12.94 o
 -27   2   3         28.14         26.79        21.31 o
 -26   2   3         93.71         78.55        12.87 o
 -25   2   3         62.18         54.35        10.59 o
 -24   2   3        102.50        107.27        10.45 o
 -23   2   3         46.27         63.02         8.49 o
 -22   2   3         58.81         43.45         7.14 o
 -21   2   3         56.23         50.67         9.19 o
 -20   2   3        289.23        300.05         9.51 o
 -19   2   3          0.01         -2.19         3.73 o
 -18   2   3          0.03         -0.94         3.82 o
 -17   2   3         72.29         77.26         5.86 o
 -16   2   3        128.65        138.23         6.32 o
 -15   2   3          3.43          4.91         3.79 o
 -14   2   3         12.97         22.23         4.89 o
 -13   2   3          7.74          6.52         3.59 o
 -12   2   3        606.38        617.51         9.54 o
 -11   2   3        554.40        568.21         8.10 o
 -10   2   3        414.54        412.64         5.91 o
  -9   2   3        131.47        138.42         4.12 o
  -8   2   3          0.68          0.00         1.81 o
  -7   2   3          0.79         -1.12         1.43 o
  -6   2   3          2.02          1.47         1.38 o
  -5   2   3         13.26         14.97         1.75 o
  -4   2   3          0.00         -0.85         0.92 o
  -3   2   3         50.29         56.52         1.75 o
  -2   2   3        230.49        228.04         2.84 o
  -1   2   3         32.42         34.32         1.63 o
   0   2   3        108.62        110.70         2.39 o
   1   2   3       2000.49       1980.29        13.13 o
   2   2   3       1333.43       1307.30         8.82 o
   3   2   3        132.32        122.62         2.25 o
   4   2   3        422.92        432.18         3.82 o
   5   2   3        310.70        294.25         3.61 o
   6   2   3         98.52         99.95         2.39 o
   7   2   3         28.93         34.56         3.05 o
   8   2   3        292.03        294.09         4.62 o
   9   2   3        756.15        761.28         9.74 o
  10   2   3        653.60        680.31         9.63 o
  11   2   3        352.74        391.79         6.89 o
  12   2   3         59.57         70.52         4.53 o
  13   2   3         36.37         43.43         4.00 o
  14   2   3         21.67         16.37         4.33 o
  15   2   3         11.16         12.59         4.61 o
  16   2   3         49.01         49.41         5.28 o
  17   2   3          7.25          7.07         4.68 o
  18   2   3         68.63         55.39         5.91 o
  19   2   3        125.05         99.87         7.09 o
  20   2   3         16.58         14.08         6.39 o
  21   2   3          3.84          2.42         7.17 o
  22   2   3         30.45         36.76         9.44 o
  23   2   3         29.60         14.55         8.68 o
  24   2   3         24.69         23.23        11.84 o
  25   2   3         15.97         34.93        12.38 o
  26   2   3         17.19         13.76        12.91 o
 -26   3   3         78.51         66.67        15.63 o
 -25   3   3         92.57         88.13        12.94 o
 -24   3   3          8.68         12.11         8.80 o
 -23   3   3         31.94         23.24         8.76 o
 -22   3   3         85.31         82.30         8.98 o
 -21   3   3          0.06          3.25         5.00 o
 -20   3   3        260.66        250.82        12.45 o
 -19   3   3        707.30        719.64        12.80 o
 -18   3   3         85.07         92.55         6.49 o
 -17   3   3        330.41        327.56         7.89 o
 -16   3   3        305.22        313.94         8.51 o
 -15   3   3         65.76         57.08         5.31 o
 -14   3   3         83.23         86.52         4.93 o
 -13   3   3          0.51          0.93         2.75 o
 -12   3   3          7.78         11.80         3.53 o
 -11   3   3         97.56        109.05         4.55 o
 -10   3   3        134.60        149.47         4.14 o
  -9   3   3         19.32         23.75         2.58 o
  -8   3   3         68.93         71.23         2.76 o
  -7   3   3         21.31         19.20         2.09 o
  -6   3   3          7.90          5.98         2.09 o
  -5   3   3        145.37        150.17         3.33 o
  -4   3   3         15.49         15.63         2.43 o
  -3   3   3          3.67          5.30         1.75 o
  -2   3   3        260.61        260.36         3.81 o
  -1   3   3        390.76        392.59         4.73 o
   0   3   3        182.95        178.10         3.10 o
   1   3   3          5.16         -0.78         1.86 o
   2   3   3        168.26        148.17         2.79 o
   3   3   3       2125.14       2160.78        17.60 o
   4   3   3       6038.71       6336.27        48.38 o
   5   3   3        207.99        188.37         3.24 o
   6   3   3        118.80        117.74         2.99 o
   7   3   3        842.31        800.14         8.29 o
   8   3   3        908.06        939.58         9.57 o
   9   3   3        261.95        275.11         4.53 o
  10   3   3         39.18         43.37         3.19 o
  11   3   3          4.55          0.29         2.97 o
  12   3   3         14.00         23.42         4.27 o
  13   3   3          3.05          1.91         4.51 o
  14   3   3        180.66        194.11         7.12 o
  15   3   3         32.13         33.24         5.92 o
  16   3   3         15.63          7.79         5.15 o
  17   3   3        180.14        163.08         8.66 o
  18   3   3          4.69          1.89         6.10 o
  19   3   3         14.19         -6.16         6.86 o
  20   3   3         28.77         10.72         7.97 o
  21   3   3          0.67          6.87         8.54 o
  22   3   3         60.01         71.96        11.20 o
  23   3   3         66.51         43.41        10.89 o
  24   3   3         36.46          8.30        10.29 o
  25   3   3          1.52         -7.93        12.72 o
 -25   4   3          3.23         -0.68        11.15 o
 -24   4   3          0.12        -13.28         8.85 o
 -23   4   3          2.60          8.55         9.66 o
 -22   4   3         23.82         20.70        11.68 o
 -21   4   3        249.82        252.63        14.42 o
 -20   4   3        535.47        589.87        14.94 o
 -19   4   3        255.52        257.60         9.76 o
 -18   4   3         44.58         47.84         6.88 o
 -17   4   3        407.16        425.91        10.02 o
 -16   4   3         37.32         45.93         6.80 o
 -15   4   3        412.59        457.37         9.54 o
 -14   4   3         94.67        107.70         7.19 o
 -13   4   3          1.56          7.79         3.80 o
 -12   4   3         46.72         55.27         4.25 o
 -11   4   3        120.18        130.43         5.37 o
 -10   4   3        160.16        165.75         7.46 o
  -9   4   3         35.82         32.74         3.93 o
  -8   4   3          0.00         -3.18         2.22 o
  -7   4   3          5.02          3.63         3.24 o
  -6   4   3         17.19         21.05         3.59 o
  -5   4   3          7.47          6.81         2.88 o
  -4   4   3        318.55        333.08         5.24 o
  -3   4   3        213.27        218.73         4.69 o
  -2   4   3       1321.32       1330.52        13.63 o
  -1   4   3       1083.69       1131.78        12.12 o
   0   4   3       1056.29       1118.22        11.08 o
   1   4   3        176.11        196.03         4.06 o
   2   4   3          0.22          0.61         1.66 o
   3   4   3        949.60       1000.30        11.67 o
   4   4   3       1354.65       1359.33        14.64 o
   5   4   3        723.70        707.43        10.27 o
   6   4   3        148.33        134.72         4.56 o
   7   4   3         13.81         10.37         3.60 o
   8   4   3          0.82         -1.56         2.70 o
   9   4   3         65.00         78.99         2.73 o
  10   4   3        376.91        406.05         8.11 o
  11   4   3          0.04          2.42         1.94 o
  12   4   3        149.76        150.47         4.84 o
  13   4   3        284.22        279.97         7.73 o
  14   4   3         82.88         75.26         6.93 o
  15   4   3         25.92         31.84         6.58 o
  16   4   3         14.89         28.10         7.13 o
  17   4   3         32.97         30.63        10.36 o
  18   4   3        237.74        206.68        10.31 o
  19   4   3        158.55        132.52         9.12 o
  20   4   3         83.94         68.56         9.83 o
  21   4   3          5.40         10.20         9.75 o
  22   4   3         25.59         37.25        11.25 o
  23   4   3         15.39          4.46        13.20 o
  24   4   3         51.57         50.51        14.55 o
 -23   5   3         31.06         22.78        13.74 o
 -22   5   3         78.92         73.66        11.88 o
 -21   5   3         14.26         13.72        11.52 o
 -20   5   3         83.14         93.40        13.43 o
 -19   5   3        356.63        361.89        14.21 o
 -18   5   3          0.15         -0.04         7.90 o
 -17   5   3          0.43          6.09         8.25 o
 -16   5   3         43.59         79.54        11.62 o
 -15   5   3         73.08         81.42         9.71 o
 -14   5   3          1.01         14.06         7.81 o
 -13   5   3          0.01          0.62         6.23 o
 -12   5   3        206.20        200.10         7.74 o
 -11   5   3         20.25         14.44         6.41 o
 -10   5   3        175.92        174.36         7.10 o
  -9   5   3        137.15        147.39         8.23 o
  -8   5   3          0.57          1.41         4.08 o
  -7   5   3         80.98         71.13         5.69 o
  -6   5   3         43.10         53.43         5.15 o
  -5   5   3        211.89        225.59         8.54 o
  -4   5   3        244.98        272.48         6.69 o
  -3   5   3        203.03        193.70         6.24 o
  -2   5   3        200.86        192.37         5.80 o
  -1   5   3          1.90          1.62         3.25 o
   0   5   3         33.44         32.00         3.55 o
   1   5   3       1114.33       1134.97        12.36 o
   2   5   3          0.15          7.28         3.20 o
   3   5   3        356.44        334.22         7.42 o
   4   5   3        706.27        743.68        12.12 o
   5   5   3         91.24         98.63         5.88 o
   6   5   3        170.03        165.52         6.75 o
   7   5   3       1155.38       1246.77        19.21 o
   8   5   3        869.64        898.15        14.69 o
   9   5   3        203.47        194.45         7.48 o
  10   5   3         85.15         73.60         5.91 o
  11   5   3        148.63        151.82         8.63 o
  12   5   3         23.68         16.18         6.99 o
  13   5   3         94.96         79.29         7.79 o
  14   5   3          4.75          1.39         9.27 o
  15   5   3          0.22          1.56         9.83 o
  16   5   3         12.49         22.79         8.10 o
  17   5   3          0.03          0.81         6.68 o
  18   5   3          7.48        -12.41         9.85 o
  19   5   3          6.13         -6.79        10.05 o
  20   5   3          8.52         22.31        11.99 o
  21   5   3          0.01         -4.32         7.17 o
  22   5   3         40.97         52.26        15.05 o
 -21   6   3         28.58         -1.62        17.47 o
 -20   6   3        148.69        124.23        16.86 o
 -19   6   3        145.92        142.76        14.91 o
 -18   6   3         51.10         55.04        14.48 o
 -17   6   3        298.98        324.61        16.58 o
 -16   6   3         40.92         62.14        13.37 o
 -15   6   3        119.24        128.63        13.99 o
 -14   6   3         35.36         41.22        10.95 o
 -13   6   3         25.65         20.88         9.58 o
 -12   6   3         45.81         34.97         9.13 o
 -11   6   3         23.73         26.10         7.69 o
 -10   6   3         37.97         32.21         8.32 o
  -9   6   3         38.47         31.12         8.28 o
  -8   6   3         11.24         10.42         7.50 o
  -7   6   3         78.20         90.35         7.70 o
  -6   6   3        154.81        166.34         8.58 o
  -5   6   3         52.29         55.04         7.06 o
  -4   6   3        525.99        539.75        13.13 o
  -3   6   3         67.80         56.18         9.85 o
  -2   6   3        409.33        410.95        12.28 o
  -1   6   3        315.28        296.93        10.25 o
   0   6   3          1.90         -4.82         5.34 o
   1   6   3        297.58        265.15        11.90 o
   2   6   3          0.50         -7.26         4.84 o
   3   6   3        356.13        331.17         9.35 o
   4   6   3       1010.99       1049.38        18.32 o
   5   6   3        669.56        697.39        15.06 o
   6   6   3        256.91        241.16         8.73 o
   7   6   3        233.31        230.86         9.39 o
   8   6   3          7.72          1.54         7.93 o
   9   6   3        302.02        296.29         9.56 o
  10   6   3          3.22          5.40         8.86 o
  11   6   3          9.45         33.09        10.59 o
  12   6   3         11.74          8.50        10.05 o
  13   6   3          2.24         -7.61         9.23 o
  14   6   3          3.28          5.18         9.33 o
  15   6   3         16.14         33.80        11.76 o
  16   6   3         34.01         43.43        12.61 o
  17   6   3          1.94          4.83         9.69 o
  18   6   3         96.37         93.75        13.92 o
  19   6   3         75.65         41.98        13.18 o
  20   6   3         28.00         33.07        14.29 o
 -18   7   3         76.01         42.49        19.00 o
 -17   7   3          3.76         -6.99        14.06 o
 -16   7   3         31.55         16.39        18.33 o
 -15   7   3        303.69        272.33        16.46 o
 -14   7   3          4.64          8.87        13.47 o
 -13   7   3          5.10         18.43        12.97 o
 -12   7   3        386.83        383.03        15.98 o
 -11   7   3         16.95         24.04        11.85 o
 -10   7   3         75.53         69.24        10.88 o
  -9   7   3         59.60         39.56        15.00 o
  -8   7   3          3.83          9.07         9.36 o
  -7   7   3         16.93          8.99         8.97 o
  -6   7   3          6.12         -4.66        10.00 o
  -5   7   3          2.87         -0.43        10.09 o
  -4   7   3         46.33         58.10        10.29 o
  -3   7   3         71.48         63.90        10.38 o
  -2   7   3        117.82        135.70        12.27 o
  -1   7   3         14.49          2.30         9.23 o
   0   7   3         16.16         12.27        10.37 o
   1   7   3        388.84        338.60        12.27 o
   2   7   3         38.49         27.92        10.00 o
   3   7   3        134.03        130.97         9.72 o
   4   7   3        789.75        861.33        18.33 o
   5   7   3        206.97        169.19        11.00 o
   6   7   3         46.37         47.64        13.25 o
   7   7   3         54.53         51.51        10.60 o
   8   7   3         39.03         45.50        11.57 o
   9   7   3          7.43          8.83         9.77 o
  10   7   3         58.05         50.00        10.88 o
  11   7   3         24.40          8.08        12.80 o
  12   7   3          1.43          3.40        11.87 o
  13   7   3         14.74         16.15        12.80 o
  14   7   3         40.07         41.11        14.77 o
  15   7   3          9.83         16.66        12.23 o
  16   7   3          3.05         20.45        13.91 o
  17   7   3         63.46         34.65        26.50 o
 -13   8   3          0.26        -10.17        11.96 o
 -12   8   3         66.80         81.88        20.60 o
 -11   8   3         24.13         18.98        16.23 o
 -10   8   3         20.16         46.91        16.92 o
  -9   8   3          2.21         -5.53        13.65 o
  -8   8   3          7.96         38.66        25.57 o
  -7   8   3          0.09          2.89        12.08 o
  -6   8   3         26.75          7.53        14.15 o
  -5   8   3          7.79         -4.78        13.01 o
  -4   8   3          5.31         -6.84        13.18 o
  -3   8   3          8.88         23.83        13.81 o
  -2   8   3          8.40         19.26        11.64 o
  -1   8   3        116.72        128.48        13.79 o
   0   8   3          3.56         -8.98        10.38 o
   1   8   3        715.57        693.11        20.06 o
   2   8   3        144.74        143.17        12.80 o
   3   8   3        140.15        141.25        11.95 o
   4   8   3        507.76        473.42        16.37 o
   5   8   3        337.99        282.60        14.23 o
   6   8   3         22.93         12.01        14.64 o
   7   8   3         20.79         10.45        19.15 o
   8   8   3          0.76         -6.08        15.78 o
   9   8   3         12.08         -3.52        16.14 o
  10   8   3        229.56        253.16        36.86 o
  11   8   3         28.69          8.73        20.60 o
  12   8   3         13.48         14.40        17.88 o
  -3   9   3          6.87        -16.93        16.62 o
  -2   9   3          8.78         10.34        19.78 o
  -1   9   3          1.25          9.88        15.33 o
   0   9   3         30.52         23.03        15.01 o
   1   9   3         30.14          6.47        15.59 o
   2   9   3        240.23        242.73        30.95 o
 -28   0   4        611.43        643.20        46.55 o
 -27   0   4        170.67        252.19        67.58 o
 -26   0   4         66.96        101.27        28.39 o
 -25   0   4        343.25        377.89        18.50 o
 -24   0   4          2.09        -12.52         8.34 o
 -23   0   4         97.82         96.88        11.85 o
 -22   0   4        452.26        445.06        17.97 o
 -21   0   4        389.51        382.56        13.95 o
 -20   0   4          8.97          8.62         5.94 o
 -19   0   4       1297.90       1444.61        24.85 o
 -18   0   4      12897.38      14061.49       197.24 o
 -17   0   4       2279.91       2429.18        34.51 o
 -16   0   4       2495.90       2489.88        32.36 o
 -15   0   4      10804.64      11343.66       156.10 o
 -14   0   4        435.61        410.20         7.82 o
 -13   0   4        932.17        911.71        13.06 o
 -12   0   4       1305.24       1245.56        24.70 o
 -11   0   4        298.81        305.96         6.14 o
 -10   0   4       1371.82       1745.56        22.52 o
  -9   0   4       5159.32       5717.17        78.82 o
  -8   0   4       5016.87       5247.96        54.91 o
  -7   0   4        127.79        151.30         3.10 o
  -6   0   4      14977.70      14983.61       146.64 o
  -5   0   4      19637.19      18428.96       271.77 o
  -4   0   4       1167.23       1308.55        16.15 o
  -3   0   4      45864.83      42747.73       698.88 o
  -2   0   4      52526.91      53257.89      2693.14 o
  -1   0   4       1029.55       1021.58        12.71 o
   0   0   4       6206.99       5812.50        68.20 o
   1   0   4          4.46          1.53         2.70 o
   2   0   4       2665.66       2580.99        30.78 o
   3   0   4        806.46        876.06        11.59 o
   4   0   4       2095.70       1857.34        22.31 o
   5   0   4        231.26        320.27         5.30 o
   6   0   4        196.25        190.32         4.27 o
   7   0   4       4952.75       5085.60        62.04 o
   8   0   4      16230.07      16676.80       215.83 o
   9   0   4       2797.53       2958.91        39.14 o
  10   0   4      10267.03      10593.11       148.84 o
  11   0   4        594.79        688.32        15.82 o
  12   0   4        936.00        987.71        17.06 o
  13   0   4        231.34        227.60         7.93 o
  14   0   4          9.52          8.05         4.09 o
  15   0   4        127.30        120.18         6.62 o
  16   0   4        257.20        164.46         7.57 o
  17   0   4        366.18        291.28        11.01 o
  18   0   4        120.57         80.67         8.03 o
  19   0   4         70.54         88.83         8.80 o
  20   0   4        123.50         48.61         8.54 o
  21   0   4        224.40        244.99        14.40 o
  22   0   4         39.82         34.40         9.74 o
  23   0   4         57.24        103.10        15.32 o
  24   0   4         96.79        135.64        17.02 o
  25   0   4          2.42          3.53        15.43 o
  26   0   4        114.51        155.96        20.04 o
 -28   1   4          0.47         14.31        15.81 o
 -27   1   4          5.57         -0.87        16.40 o
 -26   1   4          0.03         -8.31        17.72 o
 -25   1   4          6.04         12.49         8.77 o
 -24   1   4          4.47          7.30         6.27 o
 -23   1   4         32.80         31.74         9.15 o
 -22   1   4         61.76         60.02         7.30 o
 -21   1   4         13.83         -1.07         5.88 o
 -20   1   4         46.50         34.41         6.37 o
 -19   1   4        265.07        264.07        10.29 o
 -18   1   4        649.19        672.34        12.05 o
 -17   1   4        532.48        543.61         9.78 o
 -16   1   4        162.30        158.21         5.30 o
 -15   1   4        171.48        169.76         4.77 o
 -14   1   4         11.28         14.08         2.87 o
 -13   1   4         30.00         30.42         3.18 o
 -12   1   4        129.29        145.31         3.87 o
 -11   1   4        144.17        138.89         3.12 o
 -10   1   4        156.27        169.59         4.04 o
  -9   1   4        125.36        131.74         2.94 o
  -8   1   4         96.38        103.66         2.35 o
  -7   1   4         48.89         60.37         1.90 o
  -6   1   4          2.40          0.57         1.32 o
  -5   1   4          0.67          3.04         1.20 o
  -4   1   4          3.68          2.83         1.63 o
  -3   1   4         31.14         33.41         1.57 o
  -2   1   4         47.69         39.55         1.68 o
  -1   1   4        147.59        127.54         2.45 o
   0   1   4        198.43        178.56         2.89 o
   1   1   4        273.04        256.71         2.94 o
   2   1   4        425.86        393.70         3.80 o
   3   1   4        248.69        233.76         2.84 o
   4   1   4         31.80         21.56         1.49 o
   5   1   4         24.71         33.18         1.80 o
   6   1   4         11.53         13.04         1.78 o
   7   1   4          4.03         -0.01         1.34 o
   8   1   4        160.06        148.53         3.54 o
   9   1   4         28.37         29.68         2.68 o
  10   1   4        149.04        151.84         4.16 o
  11   1   4        465.39        503.41         7.46 o
  12   1   4        646.19        706.79        10.36 o
  13   1   4        351.84        397.28         7.63 o
  14   1   4        141.14        149.03         5.44 o
  15   1   4         27.64         27.95         4.03 o
  16   1   4          2.49          5.20         4.38 o
  17   1   4         18.13          3.45         5.34 o
  18   1   4         54.53         57.01         6.03 o
  19   1   4        200.68        179.18         8.16 o
  20   1   4        294.43        271.32         9.77 o
  21   1   4        285.93        294.65        10.80 o
  22   1   4        133.22        140.71         8.83 o
  23   1   4         26.19         24.61         7.33 o
  24   1   4          0.09        -10.71         7.74 o
  25   1   4          6.13        -13.10        10.69 o
  26   1   4          0.01         -6.41         8.10 o
 -27   2   4          0.05          3.83        13.30 o
 -26   2   4          3.27         15.03        18.22 o
 -25   2   4        248.05        272.23        18.25 o
 -24   2   4        127.57        141.10        12.92 o
 -23   2   4          1.65          0.73         6.37 o
 -22   2   4        106.03         92.47         8.50 o
 -21   2   4        917.26        907.33        18.63 o
 -20   2   4          3.37         -8.02         5.34 o
 -19   2   4       4409.63       4747.93        56.62 o
 -18   2   4       1766.45       1980.31        27.09 o
 -17   2   4       1976.28       2081.43        25.59 o
 -16   2   4          3.59          5.14         4.69 o
 -15   2   4        154.78        147.13         6.02 o
 -14   2   4          4.85          0.07         3.70 o
 -13   2   4          2.85          8.32         3.62 o
 -12   2   4        695.46        634.86         9.20 o
 -11   2   4        471.49        464.41         6.52 o
 -10   2   4        502.71        516.95         6.74 o
  -9   2   4       1194.32       1357.59        14.04 o
  -8   2   4        762.04        775.53         8.07 o
  -7   2   4         77.47         77.21         2.75 o
  -6   2   4         21.81         38.90         2.14 o
  -5   2   4          0.76          2.92         1.43 o
  -4   2   4         77.56         90.13         2.28 o
  -3   2   4        117.89        107.15         2.28 o
  -2   2   4        453.90        484.07         4.73 o
  -1   2   4        345.22        369.97         3.83 o
   0   2   4       2556.48       2448.07        17.58 o
   1   2   4      25256.72      25757.20       182.56 o
   2   2   4       4024.92       4206.21        30.78 o
   3   2   4       3101.61       3338.39        23.36 o
   4   2   4       1657.68       1970.07        14.09 o
   5   2   4        469.83        454.80         4.97 o
   6   2   4        246.07        254.56         3.87 o
   7   2   4        331.16        315.97         4.22 o
   8   2   4       3161.81       3332.25        31.35 o
   9   2   4        902.90        974.74        11.64 o
  10   2   4        690.18        665.72         9.84 o
  11   2   4       4477.31       4699.82        50.02 o
  12   2   4        325.95        325.43         7.63 o
  13   2   4       4261.38       4381.90        51.86 o
  14   2   4       2543.52       2502.22        30.06 o
  15   2   4        356.81        368.19         8.86 o
  16   2   4        240.38        192.36         7.47 o
  17   2   4         48.17         51.69         6.41 o
  18   2   4         18.87         16.60         6.02 o
  19   2   4         94.65         88.94         7.23 o
  20   2   4        256.00        225.59         9.92 o
  21   2   4        104.39         93.70         9.30 o
  22   2   4          1.15          8.18         7.05 o
  23   2   4        339.34        388.96        20.25 o
  24   2   4        260.29        303.32        15.36 o
  25   2   4          1.90          7.47        11.85 o
  26   2   4        440.16        557.08        18.83 o
 -26   3   4          0.87        -20.09        13.39 o
 -25   3   4          1.69          5.69        13.65 o
 -24   3   4          1.50         16.51         8.52 o
 -23   3   4         28.57         16.06         8.65 o
 -22   3   4         52.00         53.19         8.40 o
 -21   3   4        110.71        136.67         8.76 o
 -20   3   4         44.75         31.87         6.82 o
 -19   3   4          1.32         10.57         5.59 o
 -18   3   4         16.27         15.28         5.97 o
 -17   3   4          5.92         11.99         4.88 o
 -16   3   4         25.30         33.75         5.94 o
 -15   3   4         46.68         46.16         5.21 o
 -14   3   4          6.14          3.63         4.22 o
 -13   3   4         26.59         25.66         4.41 o
 -12   3   4        108.34        110.08         5.26 o
 -11   3   4        261.99        251.25         5.55 o
 -10   3   4        272.76        275.13         5.52 o
  -9   3   4        180.86        183.91         5.55 o
  -8   3   4        150.95        154.17         4.69 o
  -7   3   4         44.21         48.13         3.26 o
  -6   3   4         13.46          9.25         2.88 o
  -5   3   4         17.15         12.92         2.49 o
  -4   3   4         83.29         89.21         2.99 o
  -3   3   4        264.39        258.39         4.31 o
  -2   3   4        329.17        330.39         4.84 o
  -1   3   4        312.80        302.76         4.33 o
   0   3   4        223.80        217.79         3.69 o
   1   3   4         10.36         10.84         2.22 o
   2   3   4         15.93         17.13         2.42 o
   3   3   4        230.71        233.56         3.76 o
   4   3   4        719.16        745.10         7.51 o
   5   3   4       1304.73       1405.10        14.79 o
   6   3   4        828.03        856.21        10.53 o
   7   3   4        300.83        309.65         4.94 o
   8   3   4         35.09         30.46         2.75 o
   9   3   4         17.87         21.02         2.69 o
  10   3   4         12.91         11.81         3.81 o
  11   3   4        331.69        330.59         7.29 o
  12   3   4        225.78        241.02         7.02 o
  13   3   4         26.66         33.40         4.93 o
  14   3   4         75.51         95.54         7.57 o
  15   3   4          0.19         -0.65         3.55 o
  16   3   4         10.84         18.63         5.42 o
  17   3   4          4.76          8.18         4.99 o
  18   3   4         17.85         13.05         6.88 o
  19   3   4         48.22         36.01         7.76 o
  20   3   4         78.79         62.24         8.58 o
  21   3   4         66.98         73.69        11.20 o
  22   3   4         30.82         24.19        10.21 o
  23   3   4         75.97         90.26        13.80 o
  24   3   4          1.87          4.05        12.16 o
  25   3   4         17.57         33.66        15.17 o
 -25   4   4        135.37        137.56        23.73 o
 -24   4   4        145.11        154.07        27.04 o
 -23   4   4         94.70         86.07        11.38 o
 -22   4   4        171.37        141.45        12.33 o
 -21   4   4        185.13        175.28        12.33 o
 -20   4   4          1.46          0.21         8.72 o
 -19   4   4        763.47        806.60        15.72 o
 -18   4   4        404.11        403.51        12.56 o
 -17   4   4        274.09        285.76         9.29 o
 -16   4   4        103.31         99.61         7.72 o
 -15   4   4        365.39        341.59         8.74 o
 -14   4   4          1.41          5.83         5.08 o
 -13   4   4         23.85         30.45         5.15 o
 -12   4   4          6.42         12.34         3.60 o
 -11   4   4         47.87         53.86         4.56 o
 -10   4   4         41.37         36.32         4.51 o
  -9   4   4          0.59          4.18         3.53 o
  -8   4   4        111.50         99.94         5.96 o
  -7   4   4          1.46          1.83         3.42 o
  -6   4   4        288.50        265.78         5.48 o
  -5   4   4        131.10        130.01         4.31 o
  -4   4   4         17.72         11.76         3.85 o
  -3   4   4        678.85        676.26         9.29 o
  -2   4   4         32.63         24.46         3.55 o
  -1   4   4         73.16         68.09         3.37 o
   0   4   4        600.64        576.23         7.18 o
   1   4   4       2125.99       2389.54        22.60 o
   2   4   4       2088.42       2201.67        24.45 o
   3   4   4       2103.62       2304.05        23.78 o
   4   4   4        633.35        729.56         9.63 o
   5   4   4        122.51        100.82         4.53 o
   6   4   4          4.74         -0.73         3.14 o
   7   4   4         10.54         12.92         3.58 o
   8   4   4       1314.09       1314.48        13.26 o
   9   4   4        932.83       1037.04        11.15 o
  10   4   4        378.35        395.91        10.44 o
  11   4   4        330.22        326.93         7.15 o
  12   4   4          0.05         -0.22         3.50 o
  13   4   4       2006.73       2198.48        29.60 o
  14   4   4        974.32       1017.46        25.33 o
  15   4   4         94.39        102.85         8.62 o
  16   4   4         68.71         70.19         8.04 o
  17   4   4          4.50         -1.13         7.79 o
  18   4   4         35.49         42.47        10.46 o
  19   4   4         30.80         25.73         8.55 o
  20   4   4        114.05         72.39         9.84 o
  21   4   4          2.43         19.24         9.08 o
  22   4   4          8.62         22.14        11.70 o
  23   4   4        206.97        243.94        16.04 o
 -23   5   4          0.00          2.55        10.31 o
 -22   5   4          0.26         -2.28        10.81 o
 -21   5   4          0.50          0.81        10.46 o
 -20   5   4          0.28         -6.83         8.95 o
 -19   5   4          6.69          0.82        12.23 o
 -18   5   4          0.44          4.90         8.74 o
 -17   5   4          0.66         -5.24         7.16 o
 -16   5   4          1.76          4.94         7.82 o
 -15   5   4         10.19         13.44         8.07 o
 -14   5   4          4.63          8.13         8.85 o
 -13   5   4         33.57         37.00         7.92 o
 -12   5   4        114.59        140.24         8.55 o
 -11   5   4         52.31         59.33         7.07 o
 -10   5   4         61.57         54.35         6.69 o
  -9   5   4         36.69         48.91         6.16 o
  -8   5   4         23.63         30.44         5.76 o
  -7   5   4          0.49         -0.32         4.31 o
  -6   5   4         21.24         17.45         5.55 o
  -5   5   4          0.35         -1.72         3.80 o
  -4   5   4         12.24          9.50         3.76 o
  -3   5   4         48.15         50.71         5.83 o
  -2   5   4         66.39         69.47         4.75 o
  -1   5   4        216.26        208.77         5.56 o
   0   5   4        182.11        176.00         5.09 o
   1   5   4         41.00         28.96         3.50 o
   2   5   4         47.65         38.11         5.59 o
   3   5   4          0.04         -1.94         2.92 o
   4   5   4          7.49          7.83         4.79 o
   5   5   4         33.66         41.05         5.88 o
   6   5   4          0.02          2.88         3.42 o
   7   5   4          0.25          2.29         3.49 o
   8   5   4         96.34        105.64         7.58 o
   9   5   4         52.82         58.17         6.30 o
  10   5   4         19.83         14.53         5.73 o
  11   5   4         24.73         26.77         7.24 o
  12   5   4         27.61         21.38         6.76 o
  13   5   4         22.42         23.95         8.87 o
  14   5   4         24.30         38.80         9.13 o
  15   5   4          3.96          2.25         8.07 o
  16   5   4          1.17         14.35         7.84 o
  17   5   4          1.37          8.77         8.46 o
  18   5   4          0.65          9.28         8.26 o
  19   5   4          4.21         14.63         9.66 o
  20   5   4          1.52         -9.31        10.98 o
  21   5   4         12.55         18.65        11.24 o
  22   5   4          2.81          9.78        12.31 o
 -21   6   4          0.35        -10.99        13.56 o
 -20   6   4         35.50         50.45        17.05 o
 -19   6   4        154.82        147.87        21.53 o
 -18   6   4        331.12        344.16        18.77 o
 -17   6   4          2.36        -16.02        11.70 o
 -16   6   4        711.78        712.27        19.70 o
 -15   6   4       2364.93       2716.61        46.50 o
 -14   6   4         59.00         47.09        10.93 o
 -13   6   4         18.08         28.71        10.15 o
 -12   6   4        803.36        876.02        20.67 o
 -11   6   4          0.06         -3.74         6.66 o
 -10   6   4         13.63         22.50         8.81 o
  -9   6   4         11.65          2.53         8.02 o
  -8   6   4         23.49         14.64         7.59 o
  -7   6   4          4.65          6.30         6.84 o
  -6   6   4        865.41        876.50        16.98 o
  -5   6   4       1060.46       1064.75        19.25 o
  -4   6   4         36.69         29.45         8.32 o
  -3   6   4       1881.01       1904.04        31.13 o
  -2   6   4       2458.76       2612.26        42.25 o
  -1   6   4         26.03         28.11         5.95 o
   0   6   4         19.85         23.23         6.27 o
   1   6   4       1368.01       1369.53        21.98 o
   2   6   4       1231.62       1268.21        21.77 o
   3   6   4        590.62        586.20        12.14 o
   4   6   4        235.76        265.33         9.13 o
   5   6   4          1.19         -1.52         6.05 o
   6   6   4          1.81          8.31         6.12 o
   7   6   4        512.69        421.72        11.04 o
   8   6   4        543.63        449.27        11.94 o
   9   6   4        197.19        183.70        10.87 o
  10   6   4        357.71        322.66        12.55 o
  11   6   4        268.10        274.05        14.40 o
  12   6   4         15.34          4.49        10.01 o
  13   6   4         12.01         25.15        10.20 o
  14   6   4          1.42          1.40        10.32 o
  15   6   4          1.21          5.36        10.18 o
  16   6   4        127.82        143.05        13.46 o
  17   6   4         88.10        101.84        13.95 o
  18   6   4         26.58         39.25        13.22 o
  19   6   4          4.67          6.17        13.13 o
 -18   7   4          2.88        -22.36        14.90 o
 -17   7   4          0.18          6.74        11.67 o
 -16   7   4          1.31          0.73        16.09 o
 -15   7   4         65.65         97.64        17.66 o
 -14   7   4         10.77          7.41        18.90 o
 -13   7   4         11.92          4.57        11.80 o
 -12   7   4         45.28         19.83        12.42 o
 -11   7   4          0.37         11.36         8.36 o
 -10   7   4          5.31          4.25         9.43 o
  -9   7   4          0.73        -12.27         9.03 o
  -8   7   4          3.97         14.26        11.26 o
  -7   7   4          0.43         15.66         9.03 o
  -6   7   4         17.03         11.40        10.16 o
  -5   7   4          0.07          2.56         9.83 o
  -4   7   4          0.18         -4.26         7.68 o
  -3   7   4         15.74         13.13        10.26 o
  -2   7   4          0.42         -5.24         8.42 o
  -1   7   4         62.03         56.78        11.05 o
   0   7   4         77.23         75.07        10.52 o
   1   7   4         35.57         30.12         9.42 o
   2   7   4         72.18         51.17         9.93 o
   3   7   4         70.88         63.92        10.06 o
   4   7   4         97.09        116.65        10.88 o
   5   7   4         36.17         35.06         9.53 o
   6   7   4         97.04         86.70         9.53 o
   7   7   4         13.57          5.12        10.34 o
   8   7   4         49.90         38.82        11.36 o
   9   7   4         18.13         17.42        12.60 o
  10   7   4         13.80          8.45        12.29 o
  11   7   4          1.42         -4.48        11.93 o
  12   7   4          0.07          0.56         8.83 o
  13   7   4          2.75         11.79        12.71 o
  14   7   4          0.31        -14.46        10.35 o
  15   7   4          4.45         -7.46        13.29 o
  16   7   4          3.25         33.74        15.51 o
 -13   8   4        119.08        118.78        24.89 o
 -12   8   4          0.41          7.21        12.49 o
 -11   8   4          2.04         20.49        10.65 o
 -10   8   4         62.88         78.39        14.62 o
  -9   8   4         50.10         43.12        22.20 o
  -8   8   4         32.89         45.65        17.51 o
  -7   8   4         18.61         22.89        16.02 o
  -6   8   4          7.87         -8.58        12.98 o
  -5   8   4          0.58         -9.23        10.15 o
  -4   8   4          0.65          6.09         9.51 o
  -3   8   4         25.10         35.71        13.20 o
  -2   8   4         20.58         42.10        13.02 o
  -1   8   4         56.30         53.20        13.74 o
   0   8   4        713.26        730.63        20.11 o
   1   8   4         62.18         59.33        13.75 o
   2   8   4        645.86        623.52        22.54 o
   3   8   4        488.32        536.11        17.79 o
   4   8   4          2.92        -13.31        11.55 o
   5   8   4        210.18        218.70        16.72 o
   6   8   4         38.07         31.22        14.43 o
   7   8   4          9.02          6.78        18.12 o
   8   8   4         30.32         44.55        17.42 o
   9   8   4         16.18         27.16        16.07 o
  10   8   4        462.29        506.13        24.53 o
  11   8   4          1.03          4.60        16.30 o
 -28   1   5          3.21        -21.72        18.12 o
 -27   1   5          2.94          5.94        13.32 o
 -26   1   5          0.18         -2.97        12.44 o
 -25   1   5         10.98         -5.75        16.10 o
 -24   1   5          4.10         -1.52        11.09 o
 -23   1   5          5.64          8.04         6.48 o
 -22   1   5         23.01         24.75         6.70 o
 -21   1   5          6.58          1.49         5.87 o
 -20   1   5         13.32          7.90         5.42 o
 -19   1   5          0.82         -2.26         4.43 o
 -18   1   5         77.29         73.71         5.70 o
 -17   1   5         52.97         56.74         4.95 o
 -16   1   5         38.31         46.02         3.87 o
 -15   1   5        425.21        446.15         7.45 o
 -14   1   5         94.90        105.71         4.36 o
 -13   1   5          2.79          3.52         2.22 o
 -12   1   5          9.72         11.68         3.10 o
 -11   1   5        261.86        256.70         4.12 o
 -10   1   5        302.40        309.05         4.46 o
  -9   1   5        377.25        401.10         5.65 o
  -8   1   5        280.88        287.21         4.06 o
  -7   1   5        133.05        142.26         2.65 o
  -6   1   5          1.82          1.85         1.20 o
  -5   1   5          6.72          7.60         1.45 o
  -4   1   5          0.01          0.26         0.90 o
  -3   1   5          0.51          1.13         0.97 o
  -2   1   5        220.95        204.45         2.71 o
  -1   1   5        249.12        233.14         2.70 o
   0   1   5        152.76        150.42         2.32 o
   1   1   5         13.02         11.96         1.46 o
   2   1   5        101.14         95.27         2.57 o
   3   1   5        558.32        549.02         5.18 o
   4   1   5        915.67        891.37         7.56 o
   5   1   5        434.88        400.42         4.62 o
   6   1   5         92.82         95.26         2.67 o
   7   1   5        161.94        168.83         3.10 o
   8   1   5         10.82          7.66         1.54 o
   9   1   5         76.91         59.72         5.37 o
  10   1   5          5.65          5.77         3.48 o
  11   1   5         32.60         29.79         3.51 o
  12   1   5          5.79          9.46         3.52 o
  13   1   5        216.74        228.00         6.44 o
  14   1   5          3.30          5.63         3.93 o
  15   1   5         27.41         33.25         5.19 o
  16   1   5         82.30         64.72         7.52 o
  17   1   5          0.23          2.24         3.30 o
  18   1   5          4.63          1.41         6.79 o
  19   1   5          1.90          9.71         6.06 o
  20   1   5          3.98         -9.55         6.71 o
  21   1   5         27.90         34.06         7.70 o
  22   1   5         30.40         37.79         9.00 o
  23   1   5         11.97          9.62         8.70 o
  24   1   5          0.06         -5.52         6.83 o
  25   1   5          0.13        -14.17         9.45 o
  26   1   5         98.62        122.05        17.13 o
 -27   2   5          1.53         19.98        15.17 o
 -26   2   5          5.49        -14.23        17.92 o
 -25   2   5          0.59          9.80        10.05 o
 -24   2   5          0.75         -6.46        14.14 o
 -23   2   5          5.24          7.66         9.31 o
 -22   2   5          1.33          5.27         8.27 o
 -21   2   5        170.23        188.67         8.67 o
 -20   2   5        163.65        165.11         8.67 o
 -19   2   5         44.85         26.61         6.14 o
 -18   2   5         36.04         44.55         6.18 o
 -17   2   5        897.98        894.60        13.09 o
 -16   2   5       1135.05       1154.08        15.56 o
 -15   2   5        232.93        217.09         6.45 o
 -14   2   5        462.84        449.73         8.02 o
 -13   2   5        129.19        131.02         5.01 o
 -12   2   5         32.27         37.64         3.63 o
 -11   2   5          0.02         -1.97         2.27 o
 -10   2   5          7.17          5.52         1.85 o
  -9   2   5         47.48         49.51         2.22 o
  -8   2   5        230.90        242.23         4.60 o
  -7   2   5        335.84        362.42         4.62 o
  -6   2   5         84.92         89.74         2.76 o
  -5   2   5         30.08         35.54         2.32 o
  -4   2   5          7.11          6.68         1.79 o
  -3   2   5         25.96         21.78         1.95 o
  -2   2   5         15.95         14.05         1.91 o
  -1   2   5        337.17        324.27         3.84 o
   0   2   5        401.75        396.45         4.17 o
   1   2   5        760.23        760.28         7.04 o
   2   2   5        248.43        239.05         3.96 o
   3   2   5         60.74         63.48         2.27 o
   4   2   5         23.18         20.00         2.29 o
   5   2   5        227.66        256.14         3.83 o
   6   2   5        160.43        172.10         3.52 o
   7   2   5         33.19         40.11         2.78 o
   8   2   5         47.73         48.49         3.56 o
   9   2   5        153.32        139.34         5.08 o
  10   2   5         29.04         25.09         4.12 o
  11   2   5          8.87         15.53         3.98 o
  12   2   5        615.61        615.65        10.54 o
  13   2   5        676.23        700.02        11.24 o
  14   2   5         15.24          7.85         5.12 o
  15   2   5        151.83        143.24         9.13 o
  16   2   5          1.86         -3.50         5.11 o
  17   2   5         33.65         20.85         5.56 o
  18   2   5          0.49         -7.53         5.28 o
  19   2   5         18.03         17.03         7.29 o
  20   2   5         18.90         21.04         8.97 o
  21   2   5          3.78         -0.58         9.19 o
  22   2   5          1.31         -4.18         8.24 o
  23   2   5         11.53          9.18        11.48 o
  24   2   5         39.81         69.50        12.56 o
  25   2   5         16.24         18.24        14.15 o
 -26   3   5         13.64         11.50        29.00 o
 -25   3   5         25.26         19.50        14.55 o
 -24   3   5         25.86         15.38        14.24 o
 -23   3   5          1.37          7.48         8.47 o
 -22   3   5        146.33        149.25        11.37 o
 -21   3   5         36.11         25.50         7.43 o
 -20   3   5         24.63         16.68         6.82 o
 -19   3   5          7.76          7.19         8.08 o
 -18   3   5         82.70         87.87         6.93 o
 -17   3   5         19.45         21.26         5.64 o
 -16   3   5         26.28         16.91         4.94 o
 -15   3   5        231.97        241.22         6.92 o
 -14   3   5        120.39        131.97         6.28 o
 -13   3   5         11.68          7.34         4.30 o
 -12   3   5         79.20         83.16         5.15 o
 -11   3   5        327.92        320.91         8.15 o
 -10   3   5        293.07        294.99         5.38 o
  -9   3   5        303.63        316.55         8.34 o
  -8   3   5        131.48        145.04         6.82 o
  -7   3   5         73.54         81.20         3.60 o
  -6   3   5         10.66          9.04         2.75 o
  -5   3   5         20.43         18.16         2.51 o
  -4   3   5         35.16         36.26         2.72 o
  -3   3   5         22.45         12.74         2.85 o
  -2   3   5       1040.97       1130.95        12.44 o
  -1   3   5        652.20        696.47         8.23 o
   0   3   5         22.55         20.48         2.61 o
   1   3   5        799.52        857.27         9.26 o
   2   3   5          0.00         -0.73         1.80 o
   3   3   5        570.23        598.29         7.01 o
   4   3   5        996.35       1026.76        10.80 o
   5   3   5          1.43          0.34         2.07 o
   6   3   5        666.30        640.09         7.91 o
   7   3   5       1247.32       1292.66        13.33 o
   8   3   5        927.17        963.33        11.77 o
   9   3   5        167.16        177.39         6.46 o
  10   3   5        724.72        731.54        11.78 o
  11   3   5         66.93         62.02         5.33 o
  12   3   5        126.16        125.67         5.90 o
  13   3   5          0.34         -4.53         3.61 o
  14   3   5         28.03         21.94         5.99 o
  15   3   5         43.63         38.78         6.05 o
  16   3   5          9.84         -0.29         5.89 o
  17   3   5          0.53         -2.42         5.55 o
  18   3   5          0.34          6.58         5.21 o
  19   3   5          3.68          6.43         6.88 o
  20   3   5        108.41        111.58        13.59 o
  21   3   5         90.07         92.94        11.01 o
  22   3   5          9.57          7.12        10.63 o
  23   3   5         78.82         75.33        12.37 o
  24   3   5         10.86         10.92        15.25 o
 -25   4   5         37.76         45.37        23.10 o
 -24   4   5        161.51        206.29        20.66 o
 -23   4   5        183.39        188.42        24.96 o
 -22   4   5         44.01         48.98        12.97 o
 -21   4   5         22.36         17.95         9.69 o
 -20   4   5        279.16        306.18        11.24 o
 -19   4   5        177.08        206.33         9.52 o
 -18   4   5        362.23        360.94        10.46 o
 -17   4   5        486.01        493.65        11.10 o
 -16   4   5        748.97        731.53        13.48 o
 -15   4   5        202.40        207.91         9.06 o
 -14   4   5          9.39         -5.25         6.18 o
 -13   4   5         15.10         17.26         5.28 o
 -12   4   5         40.55         43.57         5.03 o
 -11   4   5        236.25        241.32         5.95 o
 -10   4   5         36.17         43.03         3.85 o
  -9   4   5          3.56          6.02         2.96 o
  -8   4   5        111.58        132.36         6.07 o
  -7   4   5        218.95        211.73         6.16 o
  -6   4   5         22.81         24.38         4.00 o
  -5   4   5         37.47         46.16         4.56 o
  -4   4   5         59.78         55.23         3.34 o
  -3   4   5          2.37          1.78         2.84 o
  -2   4   5        143.57        151.42         4.47 o
  -1   4   5          0.83          2.78         2.43 o
   0   4   5          1.74          1.16         2.55 o
   1   4   5          0.18         -0.51         2.76 o
   2   4   5        873.26        904.36        11.42 o
   3   4   5        231.29        206.68         4.61 o
   4   4   5        140.26        128.79         5.52 o
   5   4   5        415.35        432.19         9.50 o
   6   4   5        287.38        277.34         5.83 o
   7   4   5          0.05         -2.48         2.19 o
   8   4   5        141.20        154.96         4.78 o
   9   4   5       1151.00       1201.85        13.65 o
  10   4   5       1512.47       1596.23        20.06 o
  11   4   5         80.31         79.35         5.87 o
  12   4   5         35.90         37.12         6.90 o
  13   4   5         60.85         76.25         8.33 o
  14   4   5          4.06         12.45         9.03 o
  15   4   5          5.68         14.84         7.56 o
  16   4   5         23.18         25.09         9.40 o
  17   4   5          0.01          3.39         5.67 o
  18   4   5          5.27          4.97         8.33 o
  19   4   5         35.37         30.80        10.54 o
  20   4   5          6.37          8.39         9.12 o
  21   4   5          5.51         -4.52        12.03 o
  22   4   5          4.55         -6.71        12.79 o
  23   4   5         46.85         49.40        15.23 o
 -23   5   5         15.47        -12.67        16.39 o
 -22   5   5         63.96         68.87        15.30 o
 -21   5   5        185.57        190.45        14.87 o
 -20   5   5        109.30        109.01        12.89 o
 -19   5   5         24.92         24.80        11.79 o
 -18   5   5        676.39        748.63        22.94 o
 -17   5   5        377.04        381.62        14.96 o
 -16   5   5          4.89         15.81         8.80 o
 -15   5   5         15.84         -8.05         9.56 o
 -14   5   5          0.04          8.66         5.51 o
 -13   5   5         18.98         22.56         8.06 o
 -12   5   5         75.16         77.75         7.74 o
 -11   5   5        147.26        153.29         8.08 o
 -10   5   5         59.75         66.96         7.43 o
  -9   5   5          6.27         14.58         5.86 o
  -8   5   5        107.93         94.50         7.02 o
  -7   5   5        218.88        219.20         9.20 o
  -6   5   5        193.51        203.26         6.25 o
  -5   5   5         66.08         82.21         5.76 o
  -4   5   5         16.59         20.67         5.03 o
  -3   5   5        117.27        128.41         5.25 o
  -2   5   5        143.25        142.18         5.51 o
  -1   5   5         81.37         98.95         5.13 o
   0   5   5        109.73        101.35         4.79 o
   1   5   5        256.87        256.88         7.16 o
   2   5   5         11.82          9.47         5.42 o
   3   5   5         50.08         41.27         5.49 o
   4   5   5         67.57         74.17         5.33 o
   5   5   5        211.60        207.95         8.21 o
   6   5   5       1158.21       1281.19        17.75 o
   7   5   5       3480.33       3891.00        48.82 o
   8   5   5       1143.79       1215.67        18.34 o
   9   5   5         24.45         22.47         5.95 o
  10   5   5        292.87        272.95        10.15 o
  11   5   5          0.27          2.54         5.26 o
  12   5   5          0.91          1.86         7.34 o
  13   5   5         11.15         -5.07         8.44 o
  14   5   5          5.39          4.53         7.75 o
  15   5   5          1.70         -3.17         8.10 o
  16   5   5          0.80         13.55        12.75 o
  17   5   5          1.42         -0.09         9.73 o
  18   5   5          0.00         -6.18         7.74 o
  19   5   5         10.81         27.56        12.22 o
  20   5   5         24.59         12.58        14.90 o
  21   5   5         38.89         45.59        14.13 o
 -21   6   5          1.66         23.38        16.09 o
 -20   6   5         99.25         85.89        16.33 o
 -19   6   5        186.09        193.16        18.22 o
 -18   6   5          0.93         17.89        12.26 o
 -17   6   5        710.22        768.58        22.40 o
 -16   6   5        445.53        422.55        16.49 o
 -15   6   5          7.68          8.35        11.08 o
 -14   6   5        330.65        339.27        15.38 o
 -13   6   5          3.32         -5.48         9.58 o
 -12   6   5         23.07          5.19        10.73 o
 -11   6   5         17.97         12.53        10.59 o
 -10   6   5          0.00          8.43         7.71 o
  -9   6   5          0.05         -6.80         7.17 o
  -8   6   5        100.69         84.81         8.11 o
  -7   6   5        149.34        152.82         9.42 o
  -6   6   5          7.32          7.80         7.14 o
  -5   6   5        140.74        139.91         9.89 o
  -4   6   5         19.44         28.00         8.40 o
  -3   6   5          4.33          2.68         6.83 o
  -2   6   5        463.48        473.41        12.56 o
  -1   6   5        104.86         98.79         6.85 o
   0   6   5          0.85          0.66         4.39 o
   1   6   5         26.73         26.70         6.08 o
   2   6   5         10.32         -5.81         6.58 o
   3   6   5          0.21         -0.57         4.66 o
   4   6   5         31.48         31.43         7.45 o
   5   6   5         23.20          8.35         6.92 o
   6   6   5        171.27        181.38         9.73 o
   7   6   5        102.43        121.43         8.46 o
   8   6   5          7.59          3.52         8.04 o
   9   6   5        480.19        466.02        14.06 o
  10   6   5        571.21        527.51        16.39 o
  11   6   5          4.08         -5.31         9.42 o
  12   6   5          3.48          9.20        10.44 o
  13   6   5         36.97         47.87        12.67 o
  14   6   5          0.29         -1.78        10.16 o
  15   6   5          0.77         10.96        11.45 o
  16   6   5          9.78        -18.50        12.33 o
  17   6   5         21.39         31.22        13.64 o
  18   6   5          4.80          4.44        12.90 o
  19   6   5         19.56         36.12        16.83 o
 -17   7   5         68.05         44.82        17.86 o
 -16   7   5          1.63         -9.21        23.66 o
 -15   7   5         13.45         17.24        17.30 o
 -14   7   5          0.22          0.07        10.26 o
 -13   7   5         36.62         44.13        16.20 o
 -12   7   5          4.03         -5.87        13.21 o
 -11   7   5         64.50         56.81        13.12 o
 -10   7   5         11.10         11.30        10.96 o
  -9   7   5          7.35         -7.04        11.97 o
  -8   7   5         85.38         91.09        12.26 o
  -7   7   5        123.50        143.64        16.05 o
  -6   7   5         71.92         63.91        13.46 o
  -5   7   5          2.12          1.21         8.28 o
  -4   7   5          6.40         16.91        10.18 o
  -3   7   5         15.20         13.02        13.84 o
  -2   7   5        156.16        153.57        11.56 o
  -1   7   5          8.30          1.84         9.23 o
   0   7   5         12.75          9.63         8.31 o
   1   7   5          9.35          4.07         8.27 o
   2   7   5         60.85         61.08         9.93 o
   3   7   5        208.07        203.56        12.19 o
   4   7   5        137.61        163.28        11.47 o
   5   7   5          0.55         -3.95         7.35 o
   6   7   5        249.63        270.24        13.66 o
   7   7   5       1020.20       1091.79        24.96 o
   8   7   5        117.86        118.68        13.22 o
   9   7   5         77.86         72.05        13.59 o
  10   7   5        484.45        483.16        19.81 o
  11   7   5         53.13         71.99        13.29 o
  12   7   5          0.81         -3.18        12.38 o
  13   7   5         92.53        115.49        15.42 o
  14   7   5          4.09        -15.17        15.47 o
  15   7   5         16.14         28.28        15.29 o
 -12   8   5        140.32        158.72        19.75 o
 -11   8   5         15.69         25.97        17.22 o
 -10   8   5         46.02         44.70        18.92 o
  -9   8   5         18.75         18.68        15.44 o
  -8   8   5         18.35         18.41        16.04 o
  -7   8   5         27.11        -13.08        15.06 o
  -6   8   5          0.64        -12.92        13.36 o
  -5   8   5          5.55         18.29        13.27 o
  -4   8   5          0.62          2.27        11.21 o
  -3   8   5          4.28          9.23        12.56 o
  -2   8   5          1.47          3.68        11.05 o
  -1   8   5          9.51         -1.86        13.24 o
   0   8   5          3.42          7.19        12.29 o
   1   8   5        228.64        223.35        14.68 o
   2   8   5         28.97         44.04        12.06 o
   3   8   5        131.68         96.41        12.20 o
   4   8   5        210.29        201.62        16.59 o
   5   8   5          4.87         32.82        16.02 o
   6   8   5         71.45         37.74        14.38 o
   7   8   5        155.41        124.50        18.27 o
   8   8   5        120.75        127.15        20.27 o
   9   8   5          3.25        -20.09        15.09 o
  10   8   5          1.50         -8.86        18.05 o
 -28   0   6         67.37         55.05        30.89 o
 -27   0   6          0.99         39.22        27.52 o
 -26   0   6          5.94         36.32        20.86 o
 -25   0   6         19.02         29.90        19.48 o
 -24   0   6         22.97         36.45        22.27 o
 -23   0   6         26.04         -7.75        17.75 o
 -22   0   6         14.96         30.77        18.46 o
 -21   0   6         85.06         70.94         9.05 o
 -20   0   6         93.75         95.50         9.08 o
 -19   0   6         12.02          2.01         6.61 o
 -18   0   6         88.58         83.21         7.94 o
 -17   0   6         11.38          7.24         6.39 o
 -16   0   6         49.98         48.54         5.87 o
 -15   0   6          0.30         -5.71         3.81 o
 -14   0   6         19.23          6.29         3.05 o
 -13   0   6          0.08         -0.22         1.77 o
 -12   0   6          5.76          7.64         2.71 o
 -11   0   6          3.73          1.96         2.31 o
 -10   0   6          0.04          0.22         1.62 o
  -9   0   6         11.28         10.86         3.62 o
  -8   0   6         11.02         12.04         3.22 o
  -7   0   6         61.33         71.66         4.40 o
  -6   0   6         57.81         55.94         3.75 o
  -5   0   6        119.73        127.48         4.17 o
  -4   0   6         10.16          5.50         2.15 o
  -3   0   6          0.26         -1.85         1.23 o
  -2   0   6         21.83         21.34         1.59 o
  -1   0   6        192.07        195.14         3.20 o
   0   0   6        349.62        336.47         4.84 o
   1   0   6        434.53        444.18         7.51 o
   2   0   6        328.75        335.63         6.64 o
   3   0   6         70.83         74.02         3.90 o
   4   0   6         17.76         17.83         3.80 o
   5   0   6        199.23        202.93         5.05 o
   6   0   6        243.91        241.23         6.22 o
   7   0   6         98.04         98.43         7.37 o
   8   0   6          9.05         12.03         3.15 o
   9   0   6          5.93          8.01         3.44 o
  10   0   6        154.30        154.66         5.92 o
  11   0   6        349.09        331.26         9.02 o
  12   0   6        268.28        261.49         7.48 o
  13   0   6         51.44         45.82         4.60 o
  14   0   6         11.67          9.60         4.26 o
  15   0   6          1.31          4.67         6.71 o
  16   0   6          1.02         -7.70         6.00 o
  17   0   6          0.10         -6.92         5.51 o
  18   0   6          7.71         -1.98         8.90 o
  19   0   6          6.35          3.69         8.92 o
  20   0   6         31.61         36.39        10.82 o
  21   0   6         74.87         59.34        11.66 o
  22   0   6        186.58        171.23        14.10 o
  23   0   6        169.46        166.88        17.03 o
  24   0   6         69.40         50.22        17.57 o
  25   0   6         17.23         38.05        23.79 o
 -28   1   6        307.11        278.16        25.31 o
 -27   1   6        176.64        132.33        23.80 o
 -26   1   6          3.67          9.93        15.52 o
 -25   1   6         54.80         49.82        20.53 o
 -24   1   6         18.45         34.15        17.71 o
 -23   1   6          2.08         -0.30        10.61 o
 -22   1   6        106.51         90.99        15.14 o
 -21   1   6         10.89          4.09         5.52 o
 -20   1   6          1.80          6.67         4.17 o
 -19   1   6         99.87         76.69         6.12 o
 -18   1   6       4351.76       4722.62        63.89 o
 -17   1   6       1409.41       1436.57        18.91 o
 -16   1   6       4869.81       5039.15        52.64 o
 -15   1   6         65.64         59.53         4.30 o
 -14   1   6         73.36         72.17         3.34 o
 -13   1   6        602.46        605.45         8.11 o
 -12   1   6        299.22        321.15         5.39 o
 -11   1   6         31.63         24.55         2.50 o
 -10   1   6       1475.02       1409.69        15.16 o
  -9   1   6       2234.26       2421.33        25.35 o
  -8   1   6        320.66        349.49         4.45 o
  -7   1   6       3423.14       3816.76        35.56 o
  -6   1   6      17549.95      18621.27       159.30 o
  -5   1   6       5336.03       5292.47        42.01 o
  -4   1   6         75.94         60.47         1.92 o
  -3   1   6         56.39         38.42         1.70 o
  -2   1   6          0.64         -0.73         0.98 o
  -1   1   6       1846.92       1798.77        13.58 o
   0   1   6       1460.95       1553.38        12.33 o
   1   1   6       1317.11       1326.78        11.74 o
   2   1   6       4667.07       4958.66        38.06 o
   3   1   6       1181.55       1235.62        11.24 o
   4   1   6         27.08         32.44         2.30 o
   5   1   6        937.30       1042.05        10.81 o
   6   1   6        816.59        814.69         8.74 o
   7   1   6       1259.08       1189.33        12.67 o
   8   1   6       2970.22       2922.51        30.43 o
   9   1   6       1172.33       1208.89        12.65 o
  10   1   6        252.35        218.95         3.78 o
  11   1   6       1996.75       2054.80        27.17 o
  12   1   6        107.58        103.99         5.41 o
  13   1   6        131.90        147.07         5.86 o
  14   1   6        813.97        790.68        12.29 o
  15   1   6         80.49         74.70         6.35 o
  16   1   6        263.55        228.32         7.57 o
  17   1   6         74.83         39.48         7.27 o
  18   1   6         84.90         64.82         7.57 o
  19   1   6         37.70         18.38         8.28 o
  20   1   6         40.52         16.97         7.68 o
  21   1   6          9.11         16.84         7.40 o
  22   1   6         17.09         19.17         8.86 o
  23   1   6          6.96         14.53        10.06 o
  24   1   6          7.99          4.09        12.09 o
  25   1   6        235.29        285.48        14.47 o
 -27   2   6          0.21         -1.55        14.06 o
 -26   2   6          1.60        -10.65        20.47 o
 -25   2   6          0.22          1.31        10.45 o
 -24   2   6          0.32          4.50        10.21 o
 -23   2   6          3.76          8.23        11.76 o
 -22   2   6          1.59        -11.40        10.06 o
 -21   2   6          5.05         -2.11         7.98 o
 -20   2   6          4.31         14.67         7.22 o
 -19   2   6         18.27         16.60         6.10 o
 -18   2   6         25.77         21.64         5.71 o
 -17   2   6         20.03         11.72         5.45 o
 -16   2   6         65.53         67.22         5.28 o
 -15   2   6        124.58        119.24         5.58 o
 -14   2   6        206.25        194.79         6.49 o
 -13   2   6        317.71        307.76         6.33 o
 -12   2   6        274.38        257.05         5.40 o
 -11   2   6        270.29        259.62         4.44 o
 -10   2   6        137.16        151.77         4.03 o
  -9   2   6        104.39        113.05         3.49 o
  -8   2   6         77.85         89.35         3.75 o
  -7   2   6         90.70         95.80         3.20 o
  -6   2   6         65.68         75.36         3.20 o
  -5   2   6         24.69         24.26         2.65 o
  -4   2   6          7.17          7.65         2.03 o
  -3   2   6          4.51          5.13         1.88 o
  -2   2   6         12.37         14.37         2.06 o
  -1   2   6          3.76          3.76         1.94 o
   0   2   6          5.91          5.33         1.94 o
   1   2   6         10.46          9.23         1.93 o
   2   2   6         26.42         25.65         2.65 o
   3   2   6         39.07         36.74         2.67 o
   4   2   6        131.15        128.12         3.30 o
   5   2   6        217.01        194.55         4.09 o
   6   2   6         94.47         88.72         3.14 o
   7   2   6          1.20         -1.43         2.30 o
   8   2   6         24.89         20.04         3.26 o
   9   2   6         30.33         35.48         3.77 o
  10   2   6          0.19          3.28         2.80 o
  11   2   6        112.38        121.64         6.02 o
  12   2   6          4.42          2.98         3.85 o
  13   2   6         29.95         19.70         5.37 o
  14   2   6         71.82         65.50         6.05 o
  15   2   6         48.60         48.54         6.09 o
  16   2   6          9.22          6.82         5.35 o
  17   2   6          0.09          1.83         4.72 o
  18   2   6          8.69          2.43         7.69 o
  19   2   6          5.91         -0.07         8.18 o
  20   2   6          8.90        -11.19         7.46 o
  21   2   6         64.52         48.75         9.90 o
  22   2   6         78.82         60.68        10.57 o
  23   2   6         41.03         35.75        12.83 o
  24   2   6         60.39         48.75        14.68 o
 -26   3   6          0.34         -6.65        10.30 o
 -25   3   6         33.72         22.88        14.74 o
 -24   3   6          6.97         21.35        13.41 o
 -23   3   6          0.04         -3.55         9.52 o
 -22   3   6        202.75        177.90        12.49 o
 -21   3   6        885.55        985.72        28.37 o
 -20   3   6         33.61         26.91         7.76 o
 -19   3   6         97.79         89.27         6.90 o
 -18   3   6         11.24          0.89         5.50 o
 -17   3   6        111.17        116.38         7.48 o
 -16   3   6       1340.20       1394.41        17.79 o
 -15   3   6       2669.71       2858.77        32.66 o
 -14   3   6         15.32          3.15         5.18 o
 -13   3   6        185.15        160.29         5.84 o
 -12   3   6        362.20        293.45         6.77 o
 -11   3   6        258.01        209.66         5.67 o
 -10   3   6        121.25        130.64         4.72 o
  -9   3   6         33.40         26.64         4.26 o
  -8   3   6         71.77         85.88         4.15 o
  -7   3   6        113.85        132.56         4.52 o
  -6   3   6        647.01        626.26         9.15 o
  -5   3   6        251.28        280.52         5.71 o
  -4   3   6        127.25        103.36         3.69 o
  -3   3   6       1640.57       1627.64        18.52 o
  -2   3   6       6422.78       6612.92        71.14 o
  -1   3   6       4725.81       5020.91        54.16 o
   0   3   6       4460.43       4907.40        50.44 o
   1   3   6       5183.40       5610.74        62.33 o
   2   3   6       7220.96       8130.51        78.90 o
   3   3   6       1912.53       2135.33        21.23 o
   4   3   6          2.31          2.16         2.18 o
   5   3   6          7.68          6.08         2.54 o
   6   3   6         69.27         80.26         4.54 o
   7   3   6       1038.80        966.65        11.91 o
   8   3   6        228.08        249.27         6.27 o
   9   3   6       1169.51       1191.64        15.99 o
  10   3   6       3891.78       3981.90        48.05 o
  11   3   6       9934.74      10432.68       129.52 o
  12   3   6        271.10        257.86         8.44 o
  13   3   6       1338.92       1365.99        21.85 o
  14   3   6       1343.85       1400.18        19.77 o
  15   3   6          1.92         -3.53         5.74 o
  16   3   6         16.63         16.83         7.28 o
  17   3   6        116.52        127.95         8.10 o
  18   3   6         66.05         54.34         7.42 o
  19   3   6          1.49         -4.38         7.53 o
  20   3   6        190.57        188.40        12.32 o
  21   3   6        116.94         99.57        12.98 o
  22   3   6          6.24         -0.62        14.48 o
  23   3   6        618.64        805.93        25.63 o
  24   3   6        464.12        546.01        31.02 o
 -25   4   6          1.42        -11.28        18.63 o
 -24   4   6          0.01          5.10        10.96 o
 -23   4   6          6.33         22.14        15.97 o
 -22   4   6          4.42         -1.01        15.71 o
 -21   4   6         26.61         17.44        12.89 o
 -20   4   6          0.30         -2.40         6.01 o
 -19   4   6         29.16         23.45         8.28 o
 -18   4   6         54.50         54.40         8.50 o
 -17   4   6        152.56        168.77         8.90 o
 -16   4   6        218.85        235.08         8.75 o
 -15   4   6        310.34        324.21         8.71 o
 -14   4   6        292.37        326.38         9.71 o
 -13   4   6        256.83        263.94         7.66 o
 -12   4   6        125.03        137.89         6.66 o
 -11   4   6        106.33        128.58         5.66 o
 -10   4   6         27.59         34.75         4.30 o
  -9   4   6         31.27         33.28         4.79 o
  -8   4   6         26.11         27.53         4.36 o
  -7   4   6         16.16         16.79         4.02 o
  -6   4   6         12.98          5.50         4.12 o
  -5   4   6          1.02          6.12         3.28 o
  -4   4   6          0.11          0.61         2.75 o
  -3   4   6          0.61         -2.76         2.90 o
  -2   4   6         40.68         41.84         3.99 o
  -1   4   6         31.90         49.28         4.81 o
   0   4   6         87.43         91.00         4.14 o
   1   4   6         98.34        103.37         4.53 o
   2   4   6        108.26        109.57         4.82 o
   3   4   6         23.79         22.35         3.91 o
   4   4   6         29.20         21.67         3.46 o
   5   4   6         17.76         12.35         3.90 o
   6   4   6          7.44          3.35         3.06 o
   7   4   6          1.81          1.49         3.58 o
   8   4   6          0.11         -2.52         2.70 o
   9   4   6          6.72         11.30         4.42 o
  10   4   6          6.80          8.13         5.59 o
  11   4   6        188.28        195.45         7.57 o
  12   4   6          9.52         13.94         5.85 o
  13   4   6         19.15         28.77         7.35 o
  14   4   6         38.14         47.10         8.37 o
  15   4   6         33.89         29.99         8.35 o
  16   4   6          8.48          8.94         7.99 o
  17   4   6          2.68          3.81         8.45 o
  18   4   6          1.69          5.46         8.92 o
  19   4   6          7.79          1.16         9.86 o
  20   4   6          0.07          6.85         8.18 o
  21   4   6         11.52          1.10        14.23 o
  22   4   6         16.33         24.63        16.32 o
 -23   5   6          2.28        -20.64        16.31 o
 -22   5   6          9.76         -8.46        18.98 o
 -21   5   6         39.79         51.31        18.60 o
 -20   5   6          1.10          2.91        12.71 o
 -19   5   6         14.26         -5.49        10.73 o
 -18   5   6       2875.72       3407.83        51.11 o
 -17   5   6         22.50         10.11         9.91 o
 -16   5   6        303.59        293.78        12.29 o
 -15   5   6        208.97        192.99        12.46 o
 -14   5   6        243.90        267.49        10.54 o
 -13   5   6          7.43          1.10         7.64 o
 -12   5   6         52.66         61.61         8.69 o
 -11   5   6         18.01         15.53         7.63 o
 -10   5   6         34.18         35.70         7.69 o
  -9   5   6        105.25        117.02         7.37 o
  -8   5   6        327.46        329.52        11.23 o
  -7   5   6          4.24          5.26         4.37 o
  -6   5   6       1648.36       1727.13        25.87 o
  -5   5   6       1189.33       1197.33        18.77 o
  -4   5   6        128.06        142.87         6.36 o
  -3   5   6        148.02        138.64         5.36 o
  -2   5   6        310.98        287.09         7.14 o
  -1   5   6         35.94         47.70         7.06 o
   0   5   6          9.48          3.14         4.56 o
   1   5   6          5.83         13.90         6.06 o
   2   5   6          0.19         -4.67         3.41 o
   3   5   6          0.77         -3.55         4.47 o
   4   5   6         14.54         43.12         6.03 o
   5   5   6         30.61         65.48         7.61 o
   6   5   6         46.26         38.25         6.51 o
   7   5   6         29.14          4.93         6.13 o
   8   5   6        886.73        888.98        15.22 o
   9   5   6         48.90         57.37         8.17 o
  10   5   6         85.71         78.85         9.52 o
  11   5   6        543.36        563.28        13.45 o
  12   5   6         61.57         73.80        10.16 o
  13   5   6         77.86         93.07         9.14 o
  14   5   6        222.80        237.37        11.86 o
  15   5   6         87.89         78.14        11.79 o
  16   5   6         60.23         50.79        11.45 o
  17   5   6        189.10        209.04        14.33 o
  18   5   6         72.96         66.70        13.08 o
  19   5   6         10.17          6.71        11.97 o
  20   5   6         35.06         23.34        14.94 o
 -20   6   6         10.84         39.92        20.90 o
 -19   6   6         46.95         56.88        20.00 o
 -18   6   6        112.46         82.61        14.00 o
 -17   6   6         42.86         27.05        13.55 o
 -16   6   6         41.73         34.27        14.13 o
 -15   6   6        110.31        118.53        13.70 o
 -14   6   6          2.60         -6.59        10.75 o
 -13   6   6          0.41          0.04         8.69 o
 -12   6   6          3.86          8.43         9.66 o
 -11   6   6         16.43          9.72        11.45 o
 -10   6   6         13.87         30.01        10.51 o
  -9   6   6          0.99         16.47        10.07 o
  -8   6   6          0.00          4.79         7.54 o
  -7   6   6          0.69         -2.44         7.11 o
  -6   6   6         10.35         10.49         9.16 o
  -5   6   6          2.78         15.88         8.46 o
  -4   6   6          8.16          9.47         7.88 o
  -3   6   6          9.81          2.30         7.27 o
  -2   6   6          6.45          0.45         6.74 o
  -1   6   6         12.78         15.35         6.03 o
   0   6   6          7.68         10.94         5.77 o
   1   6   6          0.84         -3.55         4.98 o
   2   6   6          6.39          6.95         5.98 o
   3   6   6          0.05         -1.44         4.96 o
   4   6   6         12.65         19.63         7.10 o
   5   6   6          5.49          0.97         8.84 o
   6   6   6         45.17         31.34         8.14 o
   7   6   6        147.75        146.12        10.52 o
   8   6   6        204.02        213.55        15.54 o
   9   6   6        327.01        363.29        13.10 o
  10   6   6        501.25        525.83        15.03 o
  11   6   6        509.61        483.99        15.97 o
  12   6   6        273.48        257.83        14.32 o
  13   6   6        169.54        170.62        14.37 o
  14   6   6          1.37         -0.86        10.97 o
  15   6   6         15.19         25.47        13.02 o
  16   6   6          2.89          2.61        12.24 o
  17   6   6          2.64         -4.70        12.75 o
  18   6   6          0.09         12.84         9.11 o
 -17   7   6        162.63        153.77        19.90 o
 -16   7   6         37.50         17.74        19.80 o
 -15   7   6        330.85        332.86        22.05 o
 -14   7   6          1.84         12.99        12.88 o
 -13   7   6         33.36         50.47        16.74 o
 -12   7   6         78.60         52.78        13.55 o
 -11   7   6         20.52         13.36        15.32 o
 -10   7   6         39.10         77.07        15.24 o
  -9   7   6          2.22         -5.74        13.06 o
  -8   7   6        182.27        195.01        16.05 o
  -7   7   6          7.72         27.85        14.01 o
  -6   7   6        215.42        183.30        14.19 o
  -5   7   6        301.75        259.00        16.11 o
  -4   7   6         12.53         -2.35        10.12 o
  -3   7   6          0.20          4.69         7.24 o
  -2   7   6          0.21         14.75         7.57 o
  -1   7   6         58.48         60.90         9.67 o
   0   7   6          0.01         -3.17         5.68 o
   1   7   6        254.41        268.90        11.70 o
   2   7   6          0.60        -10.80         7.20 o
   3   7   6         91.46         99.66        11.65 o
   4   7   6         75.79         45.31        10.12 o
   5   7   6         17.56         -7.28        15.07 o
   6   7   6          0.70          5.20         9.82 o
   7   7   6         17.95          9.25        12.04 o
   8   7   6         20.26         19.13        12.74 o
   9   7   6         47.14         36.21        10.84 o
  10   7   6         30.71         18.66        16.13 o
  11   7   6        550.76        632.11        31.02 o
  12   7   6          6.39         -2.80        13.59 o
  13   7   6          6.06          7.60        15.98 o
  14   7   6          1.65         16.24        15.81 o
 -12   8   6          9.69         15.34        18.61 o
 -11   8   6         49.31         60.42        19.08 o
 -10   8   6         20.50          4.40        18.87 o
  -9   8   6         25.23         27.77        19.44 o
  -8   8   6          8.37         11.64        17.88 o
  -7   8   6          2.15         26.19        13.55 o
  -6   8   6          1.06          0.20        13.85 o
  -5   8   6          0.22        -14.51        12.85 o
  -4   8   6          0.00         12.30         9.89 o
  -3   8   6         17.15          0.82        15.42 o
  -2   8   6         10.55          6.02        12.00 o
  -1   8   6          2.50         -3.97        12.29 o
   0   8   6          9.45         -3.14        12.34 o
   1   8   6          6.96          7.78        10.46 o
   2   8   6        113.35        138.15        19.26 o
   3   8   6         30.52         30.11        14.35 o
   4   8   6         51.34         40.48        15.18 o
   5   8   6         62.70         28.72        19.18 o
   6   8   6         70.11         45.25        16.62 o
   7   8   6         33.00         57.35        20.77 o
   8   8   6        107.43         97.23        18.17 o
   9   8   6         94.26         95.58        20.09 o
 -27   1   7         37.76         24.92        15.74 o
 -26   1   7          0.12         10.20        10.62 o
 -25   1   7          0.11         -6.80        10.87 o
 -24   1   7          5.17         -5.47        13.91 o
 -23   1   7          9.12         20.82        10.46 o
 -22   1   7          2.27         -6.65         9.27 o
 -21   1   7         13.21          2.40        10.93 o
 -20   1   7        133.46        136.44        12.86 o
 -19   1   7         54.22         54.82         6.03 o
 -18   1   7          0.83         -4.02         3.40 o
 -17   1   7        410.48        387.87         8.30 o
 -16   1   7          1.33          0.37         2.94 o
 -15   1   7        132.47        113.52         6.00 o
 -14   1   7         14.14          9.23         3.11 o
 -13   1   7         54.85         49.89         3.73 o
 -12   1   7          0.04         -0.74         1.87 o
 -11   1   7          8.75          2.23         1.95 o
 -10   1   7         10.61         10.51         2.84 o
  -9   1   7         22.82         21.11         1.97 o
  -8   1   7        275.01        264.52         5.36 o
  -7   1   7        139.16        148.44         2.88 o
  -6   1   7        364.08        381.25         5.73 o
  -5   1   7        812.50        843.27         8.74 o
  -4   1   7         22.29         21.53         1.65 o
  -3   1   7          8.18          8.41         1.57 o
  -2   1   7          0.79         -0.72         1.30 o
  -1   1   7          7.67         10.63         1.55 o
   0   1   7         31.78         39.90         2.08 o
   1   1   7         24.65         32.70         2.14 o
   2   1   7         37.44         48.42         2.65 o
   3   1   7          1.03         -0.82         1.62 o
   4   1   7          0.73         -0.65         2.14 o
   5   1   7          0.13         -0.65         1.43 o
   6   1   7         82.36         77.17         2.96 o
   7   1   7        239.67        215.52         5.87 o
   8   1   7        175.85        161.45         6.19 o
   9   1   7        235.55        225.08         4.52 o
  10   1   7        150.60        133.73         3.57 o
  11   1   7         11.30          8.57         2.57 o
  12   1   7         46.06         42.98         5.25 o
  13   1   7         18.23         16.11         4.70 o
  14   1   7        237.59        217.20         7.45 o
  15   1   7         83.05         82.31         6.10 o
  16   1   7         44.84         43.85         6.97 o
  17   1   7          9.55          8.68         6.96 o
  18   1   7          0.41         -7.26         6.29 o
  19   1   7          0.00         13.96         5.53 o
  20   1   7          0.01          4.77         5.04 o
  21   1   7         21.77         10.62         9.40 o
  22   1   7          0.00         -1.01         6.03 o
  23   1   7          8.22         12.87        12.54 o
  24   1   7         25.49         41.54        15.84 o
 -27   2   7          0.53         24.66        16.83 o
 -26   2   7          3.60        -22.69        15.13 o
 -25   2   7          2.06         11.38        15.52 o
 -24   2   7          1.32         16.10        11.75 o
 -23   2   7          0.00         -9.00         8.06 o
 -22   2   7          0.25          3.80         7.67 o
 -21   2   7        148.82        158.59        12.31 o
 -20   2   7        183.86        161.61        10.02 o
 -19   2   7         84.89         86.60         7.91 o
 -18   2   7         40.75         36.15         5.95 o
 -17   2   7        138.82        120.82         6.29 o
 -16   2   7        413.34        398.24        11.87 o
 -15   2   7          8.61         12.11         5.42 o
 -14   2   7        112.61        112.56         5.31 o
 -13   2   7         85.07         74.88         4.52 o
 -12   2   7         44.60         49.79         3.48 o
 -11   2   7          0.18          1.84         2.04 o
 -10   2   7         41.13         46.67         3.25 o
  -9   2   7        108.39        108.78         3.45 o
  -8   2   7         27.86         28.42         2.99 o
  -7   2   7          0.05          1.32         1.81 o
  -6   2   7          6.15          5.68         2.48 o
  -5   2   7        215.22        223.02         5.10 o
  -4   2   7         95.88        102.25         3.20 o
  -3   2   7         26.33         22.89         2.44 o
  -2   2   7        109.84        109.89         3.31 o
  -1   2   7        127.42        136.30         3.23 o
   0   2   7        526.58        575.69         6.35 o
   1   2   7        754.66        821.15         8.03 o
   2   2   7        236.51        265.00         4.63 o
   3   2   7        158.11        171.36         4.64 o
   4   2   7         13.61         16.11         3.29 o
   5   2   7         32.28         32.44         2.87 o
   6   2   7        129.31        135.76         5.48 o
   7   2   7          2.69          2.09         2.27 o
   8   2   7          9.88          8.58         2.52 o
   9   2   7        262.34        247.50         6.40 o
  10   2   7        353.90        357.23         9.12 o
  11   2   7         25.26         22.66         4.76 o
  12   2   7        277.31        280.69         7.46 o
  13   2   7        510.84        516.18        10.27 o
  14   2   7          0.30          2.55         3.72 o
  15   2   7          6.49          3.06         5.16 o
  16   2   7          9.56          1.95         6.57 o
  17   2   7         49.52         47.91         8.21 o
  18   2   7          6.41         23.58         8.05 o
  19   2   7          0.01          6.35         5.32 o
  20   2   7          0.52          0.61         7.74 o
  21   2   7          1.17         14.47         9.89 o
  22   2   7          8.99        -20.85        13.90 o
  23   2   7         65.55         46.55        15.32 o
  24   2   7          0.58         24.27        12.79 o
 -26   3   7          4.37        -14.18        17.40 o
 -25   3   7          0.56          0.73        11.21 o
 -24   3   7          0.26          3.92        16.02 o
 -23   3   7          6.08         34.11        12.88 o
 -22   3   7         16.66         20.16        12.22 o
 -21   3   7          3.38         10.09         9.88 o
 -20   3   7         36.60         43.90         9.99 o
 -19   3   7         22.04         29.14         8.31 o
 -18   3   7         80.03         86.86         6.96 o
 -17   3   7         47.88         56.80         6.25 o
 -16   3   7         11.55          8.12         5.45 o
 -15   3   7        560.00        549.48        10.83 o
 -14   3   7       1288.29       1314.96        16.37 o
 -13   3   7        258.81        231.38         7.16 o
 -12   3   7         10.93          4.67         4.76 o
 -11   3   7         75.88         93.47         5.58 o
 -10   3   7        279.90        268.30         5.93 o
  -9   3   7         45.04         32.04         4.22 o
  -8   3   7          0.52          3.12         2.63 o
  -7   3   7        105.74        117.15         4.66 o
  -6   3   7        160.07        166.82         4.87 o
  -5   3   7        440.58        427.22         7.52 o
  -4   3   7         69.92         67.37         4.03 o
  -3   3   7         46.48         52.37         3.84 o
  -2   3   7        144.42        136.12         4.32 o
  -1   3   7        181.80        182.69         5.47 o
   0   3   7          3.30         -3.86         3.22 o
   1   3   7         79.88         85.40         3.77 o
   2   3   7        172.14        195.31         5.34 o
   3   3   7        217.30        216.41         4.80 o
   4   3   7        495.33        489.61         6.59 o
   5   3   7        217.53        211.93         5.86 o
   6   3   7         24.31         13.27         3.50 o
   7   3   7          4.06          0.86         3.18 o
   8   3   7        284.25        278.72         7.34 o
   9   3   7        269.15        251.54         7.37 o
  10   3   7        131.36        132.00         6.48 o
  11   3   7          2.92         -2.28         4.83 o
  12   3   7        325.64        326.64        10.25 o
  13   3   7         22.74         31.00         7.87 o
  14   3   7        417.69        420.33        11.48 o
  15   3   7        110.41        107.51         8.06 o
  16   3   7         19.57         15.84         8.16 o
  17   3   7          4.23         -8.16         6.54 o
  18   3   7         45.92         46.71         8.51 o
  19   3   7         30.25         14.63        13.93 o
  20   3   7          0.91         -5.59         9.59 o
  21   3   7          7.90         29.47        16.15 o
  22   3   7          0.00         -4.29        11.00 o
  23   3   7          2.79         -7.71        16.16 o
 -24   4   7         24.11         47.66        19.54 o
 -23   4   7         39.64         34.78        19.17 o
 -22   4   7          1.02         10.28        17.58 o
 -21   4   7          0.48         14.50        10.58 o
 -20   4   7        145.20        176.61        13.83 o
 -19   4   7        392.91        435.52        19.82 o
 -18   4   7         32.16         27.49         9.46 o
 -17   4   7         72.77         80.57         8.56 o
 -16   4   7         54.27         48.01         8.01 o
 -15   4   7         46.17         39.91         6.87 o
 -14   4   7        160.23        155.80         8.02 o
 -13   4   7        232.96        246.59         9.53 o
 -12   4   7        191.76        200.52         7.27 o
 -11   4   7        319.32        330.50        10.12 o
 -10   4   7        353.03        350.16         7.55 o
  -9   4   7        564.06        588.27        11.07 o
  -8   4   7         64.16         80.26         5.34 o
  -7   4   7          2.41         -2.52         4.14 o
  -6   4   7         59.78         55.73         5.28 o
  -5   4   7        137.47        148.05         6.08 o
  -4   4   7         23.30         25.01         4.38 o
  -3   4   7         68.52         60.10         5.03 o
  -2   4   7        141.35        152.42         5.11 o
  -1   4   7        107.04        122.06         6.16 o
   0   4   7        244.56        257.13         6.47 o
   1   4   7        165.45        191.83         6.13 o
   2   4   7         10.39         10.44         3.74 o
   3   4   7         22.78         32.40         4.58 o
   4   4   7          7.42          0.22         3.85 o
   5   4   7         43.79         42.09         4.16 o
   6   4   7         41.13         45.50         4.55 o
   7   4   7        197.27        175.81         6.27 o
   8   4   7        244.10        259.64         8.95 o
   9   4   7       1936.59       2102.48        28.80 o
  10   4   7       3307.16       3756.29        44.22 o
  11   4   7         80.58         74.20         6.97 o
  12   4   7         35.85         25.71         7.05 o
  13   4   7         61.16         51.57         9.59 o
  14   4   7          0.00         -3.98         5.17 o
  15   4   7         79.16         79.58         8.99 o
  16   4   7        221.45        250.27        12.37 o
  17   4   7         38.57         59.21        10.37 o
  18   4   7          9.77          8.90         8.98 o
  19   4   7          8.81         14.15        10.83 o
  20   4   7         24.45         47.96        17.57 o
  21   4   7         45.49         88.35        17.51 o
 -23   5   7         12.56         20.14        18.21 o
 -22   5   7         90.52         97.28        20.71 o
 -21   5   7         19.14         27.99        21.35 o
 -20   5   7        112.95        123.44        17.99 o
 -19   5   7         28.07         38.76        12.54 o
 -18   5   7          3.44         -3.86        10.51 o
 -17   5   7        173.85        176.68        11.78 o
 -16   5   7         76.15         63.53         9.86 o
 -15   5   7        963.73       1040.01        19.87 o
 -14   5   7        996.91       1086.84        19.63 o
 -13   5   7        572.58        613.98        13.49 o
 -12   5   7          3.90         11.15         7.62 o
 -11   5   7        124.75        129.61         9.21 o
 -10   5   7        251.32        235.49         9.64 o
  -9   5   7         78.33         81.85         9.01 o
  -8   5   7         53.32         46.61         7.42 o
  -7   5   7         22.81         15.42         5.47 o
  -6   5   7          6.29          2.19         5.15 o
  -5   5   7        399.39        407.65        10.82 o
  -4   5   7          7.27          9.07         4.93 o
  -3   5   7          0.03          4.73         3.17 o
  -2   5   7         12.93         11.04         5.05 o
  -1   5   7          1.67          5.81         4.97 o
   0   5   7          0.71         -4.14         3.67 o
   1   5   7          0.00          7.61         4.20 o
   2   5   7         13.19         12.76         5.61 o
   3   5   7        139.96        138.58         7.74 o
   4   5   7        309.97        289.27         8.94 o
   5   5   7        661.62        695.09        14.26 o
   6   5   7        207.15        186.95         7.95 o
   7   5   7         90.30         81.72         6.82 o
   8   5   7         70.60         54.44         7.87 o
   9   5   7         10.07          1.93         6.69 o
  10   5   7          0.93         -1.81         5.70 o
  11   5   7         69.11         65.38         9.17 o
  12   5   7        105.64         90.09         8.73 o
  13   5   7          2.03          0.50         7.80 o
  14   5   7          0.24         -9.41         8.11 o
  15   5   7        191.75        175.38        11.92 o
  16   5   7          4.49         -2.07        10.54 o
  17   5   7        153.56        162.50        12.54 o
  18   5   7         20.09          8.54        13.67 o
  19   5   7         46.50         47.11        15.20 o
  20   5   7          0.19         14.30        16.02 o
 -20   6   7         54.56         50.35        21.73 o
 -19   6   7        288.07        341.00        40.47 o
 -18   6   7        126.68        140.59        23.04 o
 -17   6   7        129.87        123.15        17.71 o
 -16   6   7         19.70         30.48        12.48 o
 -15   6   7         96.47         73.98        14.26 o
 -14   6   7        162.23        147.12        13.18 o
 -13   6   7        227.00        235.44        13.70 o
 -12   6   7        115.08        110.59        11.38 o
 -11   6   7         12.59         11.89        15.63 o
 -10   6   7         24.23         12.49        13.97 o
  -9   6   7        353.19        346.61        13.87 o
  -8   6   7         42.72         25.44         9.99 o
  -7   6   7          8.78          9.24         9.17 o
  -6   6   7        245.90        227.70        12.78 o
  -5   6   7         15.41         19.13         9.18 o
  -4   6   7         10.83         -7.49         8.72 o
  -3   6   7          0.10         -2.22         4.82 o
  -2   6   7          0.06          3.13         4.86 o
  -1   6   7         72.01         74.31         9.76 o
   0   6   7         17.40         16.47         7.59 o
   1   6   7         94.76        122.07         8.95 o
   2   6   7          2.45          2.31         6.75 o
   3   6   7         18.05          4.47         6.92 o
   4   6   7         17.54         23.07         8.36 o
   5   6   7         14.05         -0.96         8.02 o
   6   6   7          3.59         -0.86         7.20 o
   7   6   7          3.18          2.52         9.35 o
   8   6   7        427.14        452.48        14.04 o
   9   6   7       1365.20       1432.61        28.33 o
  10   6   7        749.86        746.86        18.87 o
  11   6   7        114.38        136.38        11.59 o
  12   6   7        159.67        176.21        13.51 o
  13   6   7        571.20        576.03        20.28 o
  14   6   7         38.53         46.48        12.41 o
  15   6   7         63.30         57.23        13.91 o
  16   6   7        121.83        135.18        15.80 o
  17   6   7         45.85         52.54        14.81 o
 -16   7   7         60.73         43.94        23.55 o
 -15   7   7        235.74        259.69        18.21 o
 -14   7   7        168.22        190.58        25.05 o
 -13   7   7        239.06        238.29        27.98 o
 -12   7   7         36.31         25.69        15.92 o
 -11   7   7          0.64         -1.62        17.10 o
 -10   7   7         13.09          8.37        13.66 o
  -9   7   7          8.83          3.29        13.23 o
  -8   7   7          2.83         -2.83        13.40 o
  -7   7   7         19.98         27.87        15.27 o
  -6   7   7          2.87         24.76        11.81 o
  -5   7   7        288.21        274.21        15.65 o
  -4   7   7          5.95         -2.59        12.44 o
  -3   7   7          0.63          0.51        10.50 o
  -2   7   7          0.45          9.89         9.72 o
  -1   7   7          6.29         16.56         9.72 o
   0   7   7          2.29         -2.36         9.69 o
   1   7   7          1.02          0.44         9.85 o
   2   7   7         43.19         59.21        11.86 o
   3   7   7          0.05         -7.47         6.26 o
   4   7   7          0.46         -9.06         9.07 o
   5   7   7          0.02          1.72         8.44 o
   6   7   7          2.59         -6.85        12.84 o
   7   7   7         14.43         21.85        12.17 o
   8   7   7         23.49         27.79        11.74 o
   9   7   7          1.96          0.79        11.12 o
  10   7   7          0.43          8.91        12.43 o
  11   7   7         40.08         62.60        16.67 o
  12   7   7        162.81        146.24        16.97 o
  13   7   7          3.15         12.45        16.01 o
 -11   8   7         29.32         31.13        20.77 o
 -10   8   7         26.31         29.87        19.29 o
  -9   8   7          9.92         30.09        18.82 o
  -8   8   7          2.66          2.92        20.91 o
  -7   8   7          0.41          3.55        13.78 o
  -6   8   7          1.79         20.04        16.92 o
  -5   8   7        235.89        252.54        19.91 o
  -4   8   7         25.78         15.95        17.58 o
  -3   8   7        132.61        150.00        20.34 o
  -2   8   7         67.16         75.86        16.24 o
  -1   8   7         31.81          6.88        16.30 o
   0   8   7         53.16         48.75        13.91 o
   1   8   7         11.47         23.61        12.78 o
   2   8   7          1.84          0.39        12.50 o
   3   8   7         22.07         -7.69        15.76 o
   4   8   7         42.20         45.61        16.88 o
   5   8   7          6.92         18.35        14.35 o
   6   8   7          4.94        -13.57        16.65 o
   7   8   7         85.92        116.99        21.12 o
   8   8   7          0.13        -21.83        14.55 o
 -27   0   8        612.49        771.59        47.65 o
 -26   0   8         91.78        114.51        26.10 o
 -25   0   8         30.42         46.85        21.73 o
 -24   0   8         59.48         30.51        20.44 o
 -23   0   8        105.00         99.12        20.43 o
 -22   0   8        333.24        332.43        24.56 o
 -21   0   8       1729.67       1787.49        54.13 o
 -20   0   8        910.00        912.52        32.39 o
 -19   0   8        107.65        140.13        16.48 o
 -18   0   8       7433.76       7565.13       185.76 o
 -17   0   8       1119.97       1164.50        41.40 o
 -16   0   8        386.93        317.89        11.84 o
 -15   0   8        261.23        226.43         6.72 o
 -14   0   8         37.86         40.04         4.07 o
 -13   0   8          1.89         -2.05         2.59 o
 -12   0   8         43.54         46.02         3.13 o
 -11   0   8        251.82        215.04        14.63 o
 -10   0   8       2896.93       2854.57        51.89 o
  -9   0   8       5406.43       6017.62       100.90 o
  -8   0   8      13494.80      14476.42       228.57 o
  -7   0   8        122.36        135.67         6.12 o
  -6   0   8       1203.50       1267.66        19.63 o
  -5   0   8       4417.06       4697.89        66.83 o
  -4   0   8          0.93          1.19         2.52 o
  -3   0   8         90.56        120.14         3.33 o
  -2   0   8         27.08         30.67         2.41 o
  -1   0   8         14.88         13.06         2.09 o
   0   0   8        520.92        447.18         8.63 o
   1   0   8          0.20          4.78         2.22 o
   2   0   8       2804.19       3171.68        48.27 o
   3   0   8        786.76        838.32        14.78 o
   4   0   8       2693.93       2722.39        41.87 o
   5   0   8          7.89          1.84         4.11 o
   6   0   8          2.03          4.17         2.44 o
   7   0   8        104.29        106.57         4.52 o
   8   0   8       1098.65       1131.98        19.40 o
   9   0   8        203.50        207.22         6.74 o
  10   0   8       1357.24       1352.27        20.32 o
  11   0   8       1027.45       1144.71        19.80 o
  12   0   8       2753.74       2891.10        52.47 o
  13   0   8        266.48        256.73        12.08 o
  14   0   8       3857.34       3952.56        83.27 o
  15   0   8        616.83        530.87        20.73 o
  16   0   8          3.85         -8.39         8.82 o
  17   0   8          3.27          4.22         9.35 o
  18   0   8         47.07         46.95         9.70 o
  19   0   8          2.46          8.20        10.56 o
  20   0   8          0.16          6.24        11.30 o
  21   0   8         20.10         18.81        15.10 o
  22   0   8          1.00          1.12        14.72 o
  23   0   8        124.40         89.25        20.89 o
  24   0   8        448.38        552.10        28.87 o
 -27   1   8         94.03        143.26        22.26 o
 -26   1   8         46.88         37.59        17.17 o
 -25   1   8         14.48         31.81        14.82 o
 -24   1   8          0.30         -2.12         9.19 o
 -23   1   8          0.00         -9.93        10.46 o
 -22   1   8          1.56         -0.52        11.78 o
 -21   1   8         22.12         -5.49        11.41 o
 -20   1   8          9.76          0.90         8.44 o
 -19   1   8         20.15         17.94         8.10 o
 -18   1   8         64.68         53.64         9.10 o
 -17   1   8          0.17         -5.40         5.57 o
 -16   1   8          6.20          1.33         2.99 o
 -15   1   8          3.96          4.74         3.13 o
 -14   1   8          0.01         -1.40         1.81 o
 -13   1   8          2.30         -2.47         2.38 o
 -12   1   8          2.38          1.17         2.36 o
 -11   1   8          1.82          4.79         1.81 o
 -10   1   8          5.94          2.78         1.84 o
  -9   1   8          0.00          1.70         1.76 o
  -8   1   8          0.03         -0.68         1.20 o
  -7   1   8         14.88         17.11         1.85 o
  -6   1   8         29.55         28.47         1.99 o
  -5   1   8         59.94         47.18         2.16 o
  -4   1   8        141.43        143.27         3.75 o
  -3   1   8         64.87         67.09         3.02 o
  -2   1   8          1.62          0.62         1.69 o
  -1   1   8         22.22         29.98         2.32 o
   0   1   8        126.04        151.08         3.61 o
   1   1   8        303.43        330.71         4.87 o
   2   1   8        589.86        618.15         6.51 o
   3   1   8        747.62        768.47         9.25 o
   4   1   8        757.08        737.89         8.25 o
   5   1   8        437.17        435.24         6.39 o
   6   1   8        163.65        155.60         5.24 o
   7   1   8         35.91         28.66         3.52 o
   8   1   8         40.41         23.86         2.96 o
   9   1   8        211.48        188.84         5.31 o
  10   1   8        712.52        692.88         9.74 o
  11   1   8        967.47       1024.32        15.06 o
  12   1   8        487.64        514.04        10.53 o
  13   1   8         14.70         10.98         4.90 o
  14   1   8        148.50        139.68         6.88 o
  15   1   8         77.62         80.21         7.27 o
  16   1   8         29.20         19.16         6.99 o
  17   1   8          0.38          1.44         5.37 o
  18   1   8          0.71         -0.81         7.43 o
  19   1   8          1.14         12.97         7.76 o
  20   1   8          6.04          7.85         9.19 o
  21   1   8          0.61         -6.02         8.19 o
  22   1   8          0.35          1.05         9.67 o
  23   1   8          0.81        -15.54        10.48 o
  24   1   8         14.98          3.62        15.89 o
 -26   2   8         48.62         45.52        17.57 o
 -25   2   8         56.99         68.55        18.56 o
 -24   2   8         62.78         36.65        16.66 o
 -23   2   8          0.79          0.56        10.43 o
 -22   2   8         27.01         12.38        13.86 o
 -21   2   8         31.10         16.39        10.32 o
 -20   2   8          0.04          5.35         7.89 o
 -19   2   8          0.38          0.36         6.90 o
 -18   2   8        431.02        392.88        15.19 o
 -17   2   8        102.46         88.15         8.64 o
 -16   2   8        111.59        102.07         6.37 o
 -15   2   8       1718.30       1671.77        21.83 o
 -14   2   8       1177.02       1055.35        15.00 o
 -13   2   8        275.09        232.66         6.02 o
 -12   2   8         73.54         85.46         5.05 o
 -11   2   8        119.18        140.60         5.37 o
 -10   2   8        413.55        399.83        10.21 o
  -9   2   8        292.36        290.35         5.55 o
  -8   2   8        534.13        540.14         7.59 o
  -7   2   8        463.22        390.83         6.32 o
  -6   2   8         46.88         64.23         3.33 o
  -5   2   8       1049.31        935.52        10.41 o
  -4   2   8       2584.67       2623.03        24.57 o
  -3   2   8       1090.51       1114.39        13.48 o
  -2   2   8       6391.73       6502.63        64.87 o
  -1   2   8       2681.21       2859.34        24.30 o
   0   2   8        104.77        114.73         3.77 o
   1   2   8        876.05       1009.93        10.89 o
   2   2   8        219.95        241.22         4.93 o
   3   2   8        152.60        212.54         6.28 o
   4   2   8        463.84        457.13         7.61 o
   5   2   8        382.85        427.68         7.38 o
   6   2   8          3.64          1.08         2.48 o
   7   2   8        931.27        866.66        11.50 o
   8   2   8       1704.37       1549.21        19.44 o
   9   2   8        576.76        553.57         9.11 o
  10   2   8        115.00        128.50         6.10 o
  11   2   8      10468.45      11493.06       158.75 o
  12   2   8        387.83        386.31         9.33 o
  13   2   8         25.09         35.95         5.26 o
  14   2   8        143.23        126.64         7.20 o
  15   2   8         44.41         38.65         6.67 o
  16   2   8         12.25         11.03         7.37 o
  17   2   8         57.99         53.33         8.24 o
  18   2   8         20.98         27.21         9.97 o
  19   2   8          6.07         -7.97        11.04 o
  20   2   8        235.25        229.04        15.03 o
  21   2   8        413.94        513.86        25.86 o
  22   2   8         16.30         16.79        17.61 o
  23   2   8         34.72         48.89        17.46 o
 -26   3   8         15.64         44.69        22.64 o
 -25   3   8          3.34         18.56        15.62 o
 -24   3   8          1.47          6.34        15.95 o
 -23   3   8          1.30         -2.25        12.32 o
 -22   3   8         19.05         13.01        11.28 o
 -21   3   8         26.36         11.83        10.02 o
 -20   3   8        154.30        165.59        11.60 o
 -19   3   8        224.29        228.36        10.77 o
 -18   3   8        179.12        163.02         9.64 o
 -17   3   8        150.25        146.97         8.00 o
 -16   3   8         93.43         94.79         6.83 o
 -15   3   8         13.45         11.56         5.43 o
 -14   3   8         18.26         15.74         4.96 o
 -13   3   8          1.88          0.81         4.27 o
 -12   3   8          6.46          4.73         5.06 o
 -11   3   8          2.27          0.40         3.79 o
 -10   3   8         24.42         24.18         4.13 o
  -9   3   8         63.07         63.50         5.03 o
  -8   3   8        184.39        179.98         5.83 o
  -7   3   8        256.12        250.78         5.72 o
  -6   3   8        337.14        306.87         7.26 o
  -5   3   8        293.02        284.57         6.23 o
  -4   3   8        244.77        232.50         5.79 o
  -3   3   8        105.06         99.59         5.08 o
  -2   3   8          7.67          5.83         3.65 o
  -1   3   8         11.06          6.16         3.86 o
   0   3   8         19.87         27.13         4.25 o
   1   3   8         56.74         65.65         4.01 o
   2   3   8        119.00        127.24         4.58 o
   3   3   8         68.26         65.29         4.95 o
   4   3   8         72.41         68.16         4.97 o
   5   3   8         34.86         31.39         4.36 o
   6   3   8          0.16         -3.71         2.47 o
   7   3   8         51.18         59.11         5.78 o
   8   3   8          2.23         -6.00         4.00 o
   9   3   8          8.63         11.31         4.80 o
  10   3   8         41.19         42.90         7.82 o
  11   3   8        316.44        319.51         8.93 o
  12   3   8        127.26        117.36         8.52 o
  13   3   8         14.98         22.89         8.35 o
  14   3   8          0.52          2.03         4.97 o
  15   3   8          5.47         -0.45         6.75 o
  16   3   8         47.21         48.54         8.60 o
  17   3   8         78.84         82.19         9.75 o
  18   3   8         51.30         39.87        12.65 o
  19   3   8          8.06         11.19        14.43 o
  20   3   8          4.21         12.52        12.97 o
  21   3   8         12.22         25.14        17.62 o
  22   3   8          0.66         -6.47        14.00 o
 -24   4   8          2.16        -23.92        17.84 o
 -23   4   8          0.23          1.10        13.07 o
 -22   4   8         30.30         26.84        15.98 o
 -21   4   8         17.11         18.70        12.55 o
 -20   4   8         32.59         33.34        10.92 o
 -19   4   8         26.08          2.85        10.06 o
 -18   4   8        171.20        183.75        14.69 o
 -17   4   8         53.55         39.01        10.54 o
 -16   4   8        115.21        123.82         9.18 o
 -15   4   8        857.55        891.76        18.05 o
 -14   4   8        581.14        564.05        13.60 o
 -13   4   8        333.07        325.60         9.83 o
 -12   4   8         17.44         19.75         6.43 o
 -11   4   8         64.84         62.01         5.71 o
 -10   4   8        145.55        152.24         7.86 o
  -9   4   8        520.03        548.85        11.14 o
  -8   4   8         97.75         84.77         6.62 o
  -7   4   8         50.49         39.37         5.92 o
  -6   4   8        142.25        142.82         7.18 o
  -5   4   8        222.42        224.90         7.00 o
  -4   4   8        477.60        490.86         9.05 o
  -3   4   8        407.90        392.45         8.02 o
  -2   4   8       2721.47       2901.00        30.27 o
  -1   4   8       1021.18       1119.53        14.83 o
   0   4   8          2.50          6.62         3.86 o
   1   4   8        235.26        246.40         6.33 o
   2   4   8          1.55         -4.93         4.27 o
   3   4   8         66.76         79.71         7.28 o
   4   4   8         43.52         39.79         4.95 o
   5   4   8        100.05        142.05         8.04 o
   6   4   8         34.07         24.97         5.86 o
   7   4   8         14.71          8.02         6.05 o
   8   4   8       1562.40       1525.10        21.95 o
   9   4   8         39.35         34.43         6.83 o
  10   4   8         92.52        109.44         7.48 o
  11   4   8       4148.02       4574.76        58.18 o
  12   4   8        106.56        122.28         8.45 o
  13   4   8          0.20         -1.12         4.75 o
  14   4   8        135.44        115.77         9.50 o
  15   4   8        205.10        256.74        14.04 o
  16   4   8         27.47         15.43        11.68 o
  17   4   8         34.69         46.46        11.05 o
  18   4   8         63.05         71.60        13.75 o
  19   4   8         10.39        -12.16        14.78 o
  20   4   8        158.62        116.83        16.80 o
  21   4   8        244.33        299.36        20.72 o
 -22   5   8          2.97         18.17        18.61 o
 -21   5   8          5.95          5.60        15.33 o
 -20   5   8         19.36         -8.36        15.20 o
 -19   5   8         22.86         21.74        13.64 o
 -18   5   8         34.46         16.28        13.94 o
 -17   5   8          5.64         12.03        12.00 o
 -16   5   8          3.67          8.95        10.06 o
 -15   5   8         10.35          8.23         9.13 o
 -14   5   8         18.60         20.67         8.59 o
 -13   5   8          6.06         -8.10         7.55 o
 -12   5   8          0.54         -2.35         5.34 o
 -11   5   8         17.11         13.58         8.73 o
 -10   5   8         17.53         11.83         8.29 o
  -9   5   8         34.54         38.45         8.60 o
  -8   5   8          0.22          2.05         5.24 o
  -7   5   8          7.05          4.71         5.67 o
  -6   5   8         29.23         23.56         5.87 o
  -5   5   8          9.47          5.17         5.71 o
  -4   5   8         55.11         59.60         5.99 o
  -3   5   8          1.52          1.79         4.78 o
  -2   5   8          1.48          2.56         4.57 o
  -1   5   8          8.26          3.43         4.78 o
   0   5   8         14.36         13.11         6.22 o
   1   5   8         15.02         11.30         6.13 o
   2   5   8         42.22         34.64         6.38 o
   3   5   8         59.41         67.41         6.56 o
   4   5   8        138.92        139.67         8.91 o
   5   5   8        111.10        114.67         9.57 o
   6   5   8        151.47        151.36         8.12 o
   7   5   8         46.60         43.00         7.83 o
   8   5   8         41.62         42.58         8.38 o
   9   5   8          0.17         -5.27         6.56 o
  10   5   8          0.24          2.54         5.62 o
  11   5   8          4.68          3.52         8.14 o
  12   5   8          8.09         13.01         8.89 o
  13   5   8         43.20          9.52         9.07 o
  14   5   8         61.68         63.24        12.30 o
  15   5   8          9.33          2.55        12.94 o
  16   5   8          1.50          0.67         9.45 o
  17   5   8          3.15        -18.07        12.61 o
  18   5   8          1.25          4.93        12.42 o
  19   5   8          2.71         -3.44        17.56 o
 -19   6   8        201.83        207.11        33.73 o
 -18   6   8        517.12        525.25        28.50 o
 -17   6   8       1118.32       1274.59        37.40 o
 -16   6   8        456.01        456.20        23.02 o
 -15   6   8        148.89        199.79        18.41 o
 -14   6   8        227.81        231.63        18.25 o
 -13   6   8         29.17         28.68        12.32 o
 -12   6   8         26.31         31.45        13.63 o
 -11   6   8         16.76         25.46        11.55 o
 -10   6   8        369.70        368.00        16.03 o
  -9   6   8       1126.54       1226.41        31.97 o
  -8   6   8        205.36        195.97        14.62 o
  -7   6   8        714.60        723.41        28.13 o
  -6   6   8        716.21        699.43        17.73 o
  -5   6   8        404.13        363.56        13.94 o
  -4   6   8         89.30         79.78        12.93 o
  -3   6   8          0.70          6.79         6.18 o
  -2   6   8         30.94         26.45         8.44 o
  -1   6   8         11.09         12.79         8.62 o
   0   6   8         29.74         26.42         8.22 o
   1   6   8        138.63        165.21         9.20 o
   2   6   8         18.00         35.92         8.51 o
   3   6   8         45.94         38.57         8.27 o
   4   6   8          4.66          4.20         7.79 o
   5   6   8         20.30         10.90        10.10 o
   6   6   8        138.28        135.57        12.22 o
   7   6   8        248.47        227.78        12.59 o
   8   6   8          0.00          3.30         7.03 o
   9   6   8          3.58         25.86        10.03 o
  10   6   8         30.99         32.21        10.83 o
  11   6   8        177.24        190.93        16.15 o
  12   6   8          0.19          2.70         9.99 o
  13   6   8          3.56          9.19        11.44 o
  14   6   8        793.02        964.98        26.41 o
  15   6   8        309.05        339.49        19.35 o
  16   6   8         49.50         82.27        22.60 o
 -16   7   8          6.18          1.50        22.54 o
 -15   7   8          2.31          4.61        18.53 o
 -14   7   8         10.02         17.55        19.37 o
 -13   7   8          0.03         -1.76        12.72 o
 -12   7   8          1.10         -3.09        16.62 o
 -11   7   8          8.22          6.15        20.06 o
 -10   7   8          7.86         -3.92        17.22 o
  -9   7   8         26.86         12.59        14.27 o
  -8   7   8          5.97         28.46        15.26 o
  -7   7   8          1.87         -2.99        11.42 o
  -6   7   8          1.36         -6.33        10.44 o
  -5   7   8         15.95         39.97        17.50 o
  -4   7   8          7.24        -19.16        12.77 o
  -3   7   8          0.77          1.21        10.26 o
  -2   7   8          0.85         -4.95         8.61 o
  -1   7   8          6.59          6.62         9.05 o
   0   7   8          0.45         -5.14         8.80 o
   1   7   8          0.66         -2.24         9.56 o
   2   7   8          8.26         -0.06         9.85 o
   3   7   8          3.98         16.07        11.45 o
   4   7   8         36.50         22.41        12.15 o
   5   7   8         44.92         27.44        13.56 o
   6   7   8         98.51         92.24        16.33 o
   7   7   8         63.64         59.43        15.00 o
   8   7   8         67.81         69.56        12.76 o
   9   7   8          0.99         18.78        10.31 o
  10   7   8          3.01         11.64        15.76 o
  11   7   8        107.40        133.70        16.43 o
  12   7   8         50.56         28.22        16.78 o
  -9   8   8         76.96         53.79        22.11 o
  -8   8   8        127.57        151.21        21.81 o
  -7   8   8         90.49         56.10        19.32 o
  -6   8   8         28.61         -4.43        18.78 o
  -5   8   8        463.11        495.33        24.58 o
  -4   8   8         50.81         80.36        21.17 o
  -3   8   8         29.86          7.06        20.22 o
  -2   8   8        516.59        610.91        26.14 o
  -1   8   8        319.37        349.58        19.86 o
   0   8   8          0.56         -9.55        11.32 o
   1   8   8         10.50         32.62        16.61 o
   2   8   8        153.00        143.71        16.15 o
   3   8   8         25.24         34.70        16.95 o
   4   8   8         12.07         22.92        16.08 o
   5   8   8         29.64         34.51        18.12 o
   6   8   8         67.81         66.59        18.51 o
 -27   1   9          0.34         20.80        12.00 o
 -26   1   9          0.70         -6.80        12.69 o
 -25   1   9          1.83        -19.34        12.90 o
 -24   1   9          1.41        -12.90        12.56 o
 -23   1   9          0.91         24.33        12.19 o
 -22   1   9          4.10         -4.39         9.87 o
 -21   1   9          3.31        -11.23        11.92 o
 -20   1   9         37.95         35.65        12.47 o
 -19   1   9        118.37        114.64        10.64 o
 -18   1   9          8.00         15.00         8.27 o
 -17   1   9        175.73        167.66        13.51 o
 -16   1   9         41.72         46.54         7.57 o
 -15   1   9         40.34         38.84         6.91 o
 -14   1   9         18.76         22.27         5.87 o
 -13   1   9          9.94          3.40         4.66 o
 -12   1   9          9.63          4.21         2.83 o
 -11   1   9         46.66         34.93         4.11 o
 -10   1   9         19.81         11.36         1.60 o
  -9   1   9          0.33          1.77         3.08 o
  -8   1   9         64.86         63.63         2.92 o
  -7   1   9         85.73         87.70         4.20 o
  -6   1   9         61.05         61.79         3.62 o
  -5   1   9        286.85        275.75         5.45 o
  -4   1   9         42.10         37.01         2.54 o
  -3   1   9          1.77          0.54         1.89 o
  -2   1   9         19.98         20.98         2.14 o
  -1   1   9          0.25          0.97         2.62 o
   0   1   9          6.79          7.69         2.12 o
   1   1   9         46.84         58.27         2.28 o
   2   1   9         98.88        108.05         4.28 o
   3   1   9         84.84         96.27         4.16 o
   4   1   9         90.47         93.54         3.66 o
   5   1   9         42.29         48.57         4.38 o
   6   1   9         60.78         50.69         4.68 o
   7   1   9         50.94         49.82         3.35 o
   8   1   9          8.60          4.28         2.70 o
   9   1   9         53.11         58.23         5.16 o
  10   1   9        112.90        111.19         5.95 o
  11   1   9          1.30         -3.99         3.72 o
  12   1   9        203.17        188.88        10.11 o
  13   1   9         47.48         42.27         5.82 o
  14   1   9        100.02         91.88         7.48 o
  15   1   9         70.30         62.34         9.32 o
  16   1   9         83.40         91.19        10.43 o
  17   1   9         32.97         18.73        10.14 o
  18   1   9          0.66         -1.83         6.75 o
  19   1   9          0.00          5.77         6.78 o
  20   1   9          1.83          3.10         9.31 o
  21   1   9         33.92         29.32        10.82 o
  22   1   9          1.39         15.48        10.30 o
  23   1   9         18.40         28.19        14.50 o
 -26   2   9         68.17         54.13        18.34 o
 -25   2   9         55.83         54.59        17.52 o
 -24   2   9         17.15          8.60        14.44 o
 -23   2   9         13.46         12.21        14.23 o
 -22   2   9          1.52          0.90        10.26 o
 -21   2   9         13.18         -0.40         9.86 o
 -20   2   9         56.94         73.16        13.34 o
 -19   2   9          0.42          2.58         6.03 o
 -18   2   9         19.77         16.75         8.74 o
 -17   2   9         84.63         82.33         8.23 o
 -16   2   9          0.07         -0.64         4.72 o
 -15   2   9         10.40         12.38         6.52 o
 -14   2   9         27.47         36.55         6.04 o
 -13   2   9          4.60         -1.05         3.52 o
 -12   2   9          8.79         -0.80         4.16 o
 -11   2   9          5.06          1.16         3.25 o
 -10   2   9        129.29        140.97         4.83 o
  -9   2   9        375.28        369.18         6.47 o
  -8   2   9        415.32        408.59         6.75 o
  -7   2   9         15.20         17.96         3.69 o
  -6   2   9        200.09        191.59         5.08 o
  -5   2   9        234.92        237.34         5.24 o
  -4   2   9        131.89        132.48         3.77 o
  -3   2   9        152.96        146.12         3.95 o
  -2   2   9        129.14        130.90         4.25 o
  -1   2   9         65.10         59.47         3.46 o
   0   2   9          7.57          6.59         3.52 o
   1   2   9          3.92          7.80         2.96 o
   2   2   9          6.08          6.75         2.75 o
   3   2   9         27.09         26.85         3.07 o
   4   2   9         43.16         41.40         3.18 o
   5   2   9        116.98        111.51         5.52 o
   6   2   9         70.67         60.04         4.87 o
   7   2   9          0.03         -0.53         2.40 o
   8   2   9        330.83        318.90         7.25 o
   9   2   9        173.68        183.95         6.67 o
  10   2   9        782.53        774.27        15.01 o
  11   2   9       1153.06       1185.26        18.62 o
  12   2   9         22.17         11.87         5.80 o
  13   2   9         26.12         18.05         7.01 o
  14   2   9         10.83         10.64         7.27 o
  15   2   9         11.86          5.21        10.14 o
  16   2   9         12.13         -4.82         9.41 o
  17   2   9          0.89         -7.01        10.40 o
  18   2   9          0.01         -2.43         8.19 o
  19   2   9          8.12        -13.78        11.69 o
  20   2   9          6.00         -1.07        12.44 o
  21   2   9         53.04         57.54        15.72 o
  22   2   9         28.91         42.81        15.51 o
 -25   3   9          0.12         -3.11        12.41 o
 -24   3   9          0.08          5.72        12.11 o
 -23   3   9          0.56         -6.07        10.37 o
 -22   3   9          8.65         22.31        11.51 o
 -21   3   9          1.53          6.36         9.44 o
 -20   3   9         12.85          9.20        12.35 o
 -19   3   9        105.04        112.05        11.21 o
 -18   3   9         43.05         43.32         8.39 o
 -17   3   9        184.32        189.97         9.83 o
 -16   3   9          2.75          6.86         7.05 o
 -15   3   9        389.23        391.73        11.22 o
 -14   3   9        379.32        368.55         9.55 o
 -13   3   9         33.50         34.61         5.43 o
 -12   3   9        191.81        202.10         7.94 o
 -11   3   9        604.94        609.00        11.09 o
 -10   3   9        617.91        624.97        10.86 o
  -9   3   9        145.28        139.87         6.04 o
  -8   3   9          2.78          1.28         4.00 o
  -7   3   9         11.69         12.62         4.66 o
  -6   3   9         49.26         39.24         4.25 o
  -5   3   9        422.01        412.60         7.82 o
  -4   3   9         40.24         52.16         5.26 o
  -3   3   9        342.28        348.73         7.29 o
  -2   3   9         78.29         78.62         5.20 o
  -1   3   9         66.16         61.52         5.12 o
   0   3   9         12.16         19.83         3.96 o
   1   3   9         26.57         21.82         3.85 o
   2   3   9        184.15        191.82         5.63 o
   3   3   9         75.15         87.69         4.63 o
   4   3   9          8.61         14.84         4.95 o
   5   3   9         83.18         94.84         5.05 o
   6   3   9          6.53          5.34         4.54 o
   7   3   9         96.19        101.65         5.77 o
   8   3   9        248.84        238.76         7.91 o
   9   3   9         21.41         18.46         5.64 o
  10   3   9         38.89         42.65         7.00 o
  11   3   9        407.45        406.46        10.42 o
  12   3   9        886.02        928.78        16.36 o
  13   3   9        243.27        241.15         9.53 o
  14   3   9          1.44         -8.33         6.73 o
  15   3   9        156.85        168.66        10.23 o
  16   3   9         77.38         48.13        10.62 o
  17   3   9          0.03          1.31         8.74 o
  18   3   9        137.72        146.46        13.94 o
  19   3   9        103.49         92.25        15.22 o
  20   3   9          3.42          6.65        16.19 o
  21   3   9          0.18          0.62        10.93 o
 -24   4   9          0.06        -16.32        15.93 o
 -23   4   9         16.38          7.62        15.96 o
 -22   4   9          0.33          8.31        12.45 o
 -21   4   9          7.45          9.95        11.82 o
 -20   4   9         21.96         15.98        11.24 o
 -19   4   9          6.50         -5.66        11.28 o
 -18   4   9         10.46          2.72        11.04 o
 -17   4   9         20.19         13.09         9.61 o
 -16   4   9        119.23        116.17        12.00 o
 -15   4   9         83.17         78.57        12.55 o
 -14   4   9          1.10          2.83         6.92 o
 -13   4   9        686.54        721.51        13.79 o
 -12   4   9        851.31        895.79        15.83 o
 -11   4   9        472.56        488.08        11.91 o
 -10   4   9         28.86         37.96         7.11 o
  -9   4   9         91.36         89.28         6.10 o
  -8   4   9        213.52        226.85         9.06 o
  -7   4   9          0.60          6.30         4.59 o
  -6   4   9        125.86        136.04         9.32 o
  -5   4   9         47.37         41.34         5.53 o
  -4   4   9          2.21          4.45         4.57 o
  -3   4   9        102.29        109.22         8.42 o
  -2   4   9         89.74         99.00         6.24 o
  -1   4   9        186.42        165.01         7.05 o
   0   4   9         18.70         32.74         5.03 o
   1   4   9          2.27          6.40         3.97 o
   2   4   9          1.33          3.73         4.09 o
   3   4   9          4.29          0.38         4.10 o
   4   4   9          2.65          1.96         4.19 o
   5   4   9        165.43        145.49         7.20 o
   6   4   9         85.76        106.01         6.44 o
   7   4   9         19.23         29.65         6.60 o
   8   4   9          0.08          0.11         4.48 o
   9   4   9         46.96         32.13         8.35 o
  10   4   9        388.41        398.59        10.62 o
  11   4   9        193.83        170.25         8.71 o
  12   4   9          3.27         18.09         7.20 o
  13   4   9         74.74         67.12         9.38 o
  14   4   9        160.28        164.50        12.48 o
  15   4   9          0.51          6.13         7.24 o
  16   4   9         71.24         75.63        12.55 o
  17   4   9          2.74         10.83        10.40 o
  18   4   9          3.28          0.53        12.55 o
  19   4   9         75.54        102.91        16.70 o
  20   4   9        125.76        133.48        21.56 o
 -22   5   9        106.57         89.84        22.86 o
 -21   5   9         95.10        105.31        18.67 o
 -20   5   9         15.39         14.46        14.76 o
 -19   5   9          7.98         10.20        14.03 o
 -18   5   9         69.72         92.70        17.72 o
 -17   5   9         12.48         15.67        12.42 o
 -16   5   9         70.43         73.49        12.27 o
 -15   5   9        419.42        444.97        17.82 o
 -14   5   9        438.60        484.18        14.82 o
 -13   5   9         15.00         19.80         9.81 o
 -12   5   9        304.16        325.00        12.06 o
 -11   5   9       1335.81       1508.26        25.19 o
 -10   5   9        796.53        822.62        16.89 o
  -9   5   9         13.86          4.28         8.72 o
  -8   5   9        226.41        200.26        10.27 o
  -7   5   9         46.90         50.12         7.19 o
  -6   5   9         17.50         31.43         6.97 o
  -5   5   9          1.20         -4.18         5.30 o
  -4   5   9         74.85         60.21         6.24 o
  -3   5   9        110.23        106.87         7.43 o
  -2   5   9        223.91        201.22         8.95 o
  -1   5   9          9.50         12.74         6.46 o
   0   5   9          2.41          6.91         6.36 o
   1   5   9          6.63          4.93         7.99 o
   2   5   9         61.18         69.08         7.22 o
   3   5   9         15.57         21.75         7.38 o
   4   5   9         27.89         23.06         6.61 o
   5   5   9          1.29          1.04         6.06 o
   6   5   9          6.83         -0.12         8.70 o
   7   5   9         10.92          5.32         6.76 o
   8   5   9         35.83         27.03         8.73 o
   9   5   9          0.59          1.04         6.49 o
  10   5   9         96.70        103.64         9.93 o
  11   5   9        147.88        129.61         9.96 o
  12   5   9        881.24        948.69        20.87 o
  13   5   9        454.69        465.61        17.61 o
  14   5   9          2.42        -13.95         9.30 o
  15   5   9         75.22         46.74        14.52 o
  16   5   9          4.19         -7.02        12.50 o
  17   5   9        131.52        126.37        15.78 o
  18   5   9        337.11        360.51        22.88 o
 -19   6   9         10.69        -17.35        19.51 o
 -18   6   9         15.93         32.15        14.19 o
 -17   6   9        261.00        286.12        19.18 o
 -16   6   9         19.41         26.52        15.26 o
 -15   6   9         16.81          4.63        16.06 o
 -14   6   9          8.13         -3.04        13.05 o
 -13   6   9        130.29        113.03        23.47 o
 -12   6   9        465.64        454.78        19.79 o
 -11   6   9        612.24        667.27        31.87 o
 -10   6   9         84.69         89.43        13.38 o
  -9   6   9         66.34         67.03        15.62 o
  -8   6   9        284.67        298.65        14.44 o
  -7   6   9         34.87         11.70        11.25 o
  -6   6   9          0.01         -3.71         6.49 o
  -5   6   9         24.72         30.87         9.47 o
  -4   6   9         91.75         78.94        14.14 o
  -3   6   9          5.18          6.26         8.44 o
  -2   6   9         22.75          7.00         8.88 o
  -1   6   9          2.27          3.63         7.75 o
   0   6   9          1.01        -10.51         7.01 o
   1   6   9          7.91         -8.28         7.12 o
   2   6   9         59.99         63.31         8.73 o
   3   6   9          1.80          5.56         7.63 o
   4   6   9          0.60        -12.43         8.28 o
   5   6   9          8.68         15.39         8.88 o
   6   6   9          1.28         -5.84         9.22 o
   7   6   9         13.90          7.30        10.29 o
   8   6   9          0.93         -6.52         9.62 o
   9   6   9         48.64         50.30        11.67 o
  10   6   9        134.22        141.84        12.57 o
  11   6   9         91.96         95.44        12.95 o
  12   6   9          9.10          0.32        11.79 o
  13   6   9         31.65         12.82        13.52 o
  14   6   9         42.53         64.58        16.64 o
  15   6   9         70.14         70.58        18.33 o
 -15   7   9        147.39        146.15        27.07 o
 -14   7   9         33.84         24.84        20.39 o
 -13   7   9          5.30          6.01        16.57 o
 -12   7   9        200.40        163.82        25.68 o
 -11   7   9        474.52        484.55        23.42 o
 -10   7   9         82.75         69.12        16.25 o
  -9   7   9        106.96         84.54        16.99 o
  -8   7   9         92.20        110.33        15.36 o
  -7   7   9         57.26         59.71        15.85 o
  -6   7   9          0.53          8.16        12.04 o
  -5   7   9        130.18        113.36        17.12 o
  -4   7   9         25.21         28.18        13.00 o
  -3   7   9         69.21         50.11        14.46 o
  -2   7   9         50.71         26.99        11.09 o
  -1   7   9         11.59         24.21        14.46 o
   0   7   9          0.08         -9.96         6.76 o
   1   7   9          5.32         -7.35         9.96 o
   2   7   9         18.14         26.80        11.74 o
   3   7   9         21.26         20.57        11.70 o
   4   7   9         46.15         46.98        14.18 o
   5   7   9         62.84         40.43        14.13 o
   6   7   9        102.74        109.79        15.39 o
   7   7   9         53.98         39.88        16.48 o
   8   7   9        116.54        138.41        14.69 o
   9   7   9         19.91         11.21        13.58 o
  10   7   9         55.41         78.23        18.48 o
  11   7   9          3.31         12.80        16.41 o
  -7   8   9          5.17          7.05        20.73 o
  -6   8   9          2.31         15.37        18.83 o
  -5   8   9          0.84         -7.51        16.46 o
  -4   8   9         29.38         52.65        18.10 o
  -3   8   9         70.67         53.00        20.10 o
  -2   8   9        143.23        176.79        21.76 o
  -1   8   9         75.88         88.31        17.65 o
   0   8   9         47.92         57.00        15.53 o
   1   8   9          3.24          3.92        14.97 o
   2   8   9         10.73         25.85        16.48 o
   3   8   9          7.17         -6.67        15.26 o
 -26   0  10         20.18         33.30        35.75 o
 -25   0  10         18.10         16.22        37.31 o
 -24   0  10         47.95         11.49        20.94 o
 -23   0  10          2.76         19.13        19.52 o
 -22   0  10          0.92         -4.42        14.74 o
 -21   0  10         15.17         14.30        18.16 o
 -20   0  10         20.51         16.94        19.16 o
 -19   0  10          1.76         -0.87        13.67 o
 -18   0  10          0.03          7.20         6.17 o
 -17   0  10         22.50          9.97         9.62 o
 -16   0  10          2.50          0.06         7.62 o
 -15   0  10          0.97          3.70        11.64 o
 -14   0  10          2.09         -5.55         6.05 o
 -13   0  10          0.17          5.83         5.86 o
 -12   0  10          0.35         -3.50         6.44 o
 -11   0  10         26.10         23.89         7.54 o
 -10   0  10         19.29         16.81         6.67 o
  -9   0  10          1.70         10.58         6.04 o
  -8   0  10          6.53          5.00         5.85 o
  -7   0  10        123.64        132.96        10.04 o
  -6   0  10         93.49         84.29         6.66 o
  -5   0  10         60.31         53.41         3.66 o
  -4   0  10         76.75         74.68         5.50 o
  -3   0  10         37.85         28.86         2.82 o
  -2   0  10          8.20          5.17         2.43 o
  -1   0  10          0.28         -2.06         2.61 o
   0   0  10          0.63          3.81         3.04 o
   1   0  10          1.92          0.45         3.49 o
   2   0  10         17.61         15.93         5.00 o
   3   0  10         56.24         45.92         8.24 o
   4   0  10         95.51        123.98        11.31 o
   5   0  10        148.43        151.74         8.46 o
   6   0  10        142.27        145.68         6.61 o
   7   0  10        119.42        115.35         7.55 o
   8   0  10         89.11         99.99         7.45 o
   9   0  10        117.08        110.89         9.41 o
  10   0  10        311.36        304.05        12.51 o
  11   0  10        964.16       1018.49        21.10 o
  12   0  10       1461.98       1627.65        35.72 o
  13   0  10       2408.81       2625.08        58.20 o
  14   0  10       1949.13       2160.29        45.95 o
  15   0  10        431.05        448.77        25.76 o
  16   0  10          3.78         -0.91        12.34 o
  17   0  10         69.89         68.54        14.57 o
  18   0  10         29.68         20.22        14.52 o
  19   0  10          6.55          9.25        12.19 o
  20   0  10         60.48         86.01        15.43 o
  21   0  10         47.76         63.44        35.74 o
  22   0  10          0.12         26.25        14.85 o
 -26   1  10         62.09        111.39        17.45 o
 -25   1  10        422.72        611.09        26.08 o
 -24   1  10        620.50        739.81        28.14 o
 -23   1  10         91.52         96.19        14.50 o
 -22   1  10        168.00        190.87        15.35 o
 -21   1  10       1199.76       1278.75        32.85 o
 -20   1  10        760.25        745.40        22.70 o
 -19   1  10          0.49         -4.62         7.69 o
 -18   1  10         34.48         21.57        10.88 o
 -17   1  10        558.97        492.41        14.74 o
 -16   1  10       1470.34       1323.15        23.59 o
 -15   1  10       1102.43        917.67        17.60 o
 -14   1  10         32.34         29.26         8.42 o
 -13   1  10        370.77        317.76        10.16 o
 -12   1  10        183.65        134.22         6.94 o
 -11   1  10        270.61        356.14        10.33 o
 -10   1  10       2406.58       2533.26        34.74 o
  -9   1  10       2478.68       2540.26        30.92 o
  -8   1  10        879.23       1003.26        14.78 o
  -7   1  10         57.72         85.00         3.87 o
  -6   1  10          8.98          6.51         1.72 o
  -5   1  10       1011.93        963.42        11.88 o
  -4   1  10        567.52        499.04         7.60 o
  -3   1  10         45.03         38.58         3.06 o
  -2   1  10         41.81         29.65         3.02 o
  -1   1  10        451.47        441.93         6.46 o
   0   1  10         26.18         33.41         3.31 o
   1   1  10          0.14         -1.38         3.10 o
   2   1  10         11.87         21.97         3.56 o
   3   1  10        358.99        362.36         5.87 o
   4   1  10         41.09         56.72         4.89 o
   5   1  10          1.01          0.52         2.12 o
   6   1  10         18.60         18.43         2.86 o
   7   1  10         30.83         34.00         5.20 o
   8   1  10        816.48        810.38        13.71 o
   9   1  10         57.98         59.32         5.11 o
  10   1  10        318.23        298.44         9.67 o
  11   1  10        380.14        323.58         9.72 o
  12   1  10        573.79        518.87        13.29 o
  13   1  10       1196.15       1219.96        25.11 o
  14   1  10       1960.54       2054.14        37.26 o
  15   1  10        226.90        210.74        12.98 o
  16   1  10        410.76        431.72        12.87 o
  17   1  10        556.81        556.07        15.14 o
  18   1  10        186.64        212.26        14.68 o
  19   1  10         61.07         61.48        13.14 o
  20   1  10         86.68         73.67        11.81 o
  21   1  10         32.14         30.67        13.60 o
  22   1  10         71.35         76.07        14.44 o
 -26   2  10          0.23         17.07        16.24 o
 -25   2  10          2.34         14.30        14.08 o
 -24   2  10          2.45          9.45        12.60 o
 -23   2  10          2.67         -4.33        10.61 o
 -22   2  10          1.34          4.98        11.16 o
 -21   2  10          0.50         -2.23         9.34 o
 -20   2  10          0.39          9.49         8.33 o
 -19   2  10          0.00          7.99         5.81 o
 -18   2  10         21.21         33.28         9.78 o
 -17   2  10         21.53         10.61         9.08 o
 -16   2  10         34.78         41.78         7.71 o
 -15   2  10         44.52         49.57         8.26 o
 -14   2  10         32.74         36.61         8.73 o
 -13   2  10        111.38        101.58         7.98 o
 -12   2  10        138.05        138.77         8.23 o
 -11   2  10        131.97        130.23         5.58 o
 -10   2  10        101.89        104.95         4.82 o
  -9   2  10        119.69        119.47         4.86 o
  -8   2  10        171.19        164.97         5.19 o
  -7   2  10        147.82        149.72         5.44 o
  -6   2  10         47.63         50.13         4.32 o
  -5   2  10          4.66          4.83         2.83 o
  -4   2  10          2.24         -0.48         2.52 o
  -3   2  10         10.22          5.67         3.06 o
  -2   2  10         31.20         23.33         3.35 o
  -1   2  10         49.23         51.34         3.83 o
   0   2  10          6.54          7.16         3.68 o
   1   2  10          0.06          3.58         2.45 o
   2   2  10         14.02         15.35         3.13 o
   3   2  10         52.01         50.33         6.20 o
   4   2  10         82.03         81.96         5.17 o
   5   2  10         83.27         94.52         4.64 o
   6   2  10        106.03        117.03         5.70 o
   7   2  10         46.01         35.41         4.28 o
   8   2  10          0.27         -0.85         4.19 o
   9   2  10          4.94          1.54         4.21 o
  10   2  10         13.60          9.00         6.64 o
  11   2  10        128.03        128.47        10.21 o
  12   2  10        435.65        454.87        12.67 o
  13   2  10        972.58       1039.45        21.08 o
  14   2  10        848.85        872.38        21.51 o
  15   2  10        238.61        257.28        12.56 o
  16   2  10          2.80         13.95         8.55 o
  17   2  10         19.14         29.88        10.74 o
  18   2  10          2.67         -2.70        11.06 o
  19   2  10         63.50         53.16        13.65 o
  20   2  10        127.47        162.87        16.54 o
  21   2  10         49.97         48.08        22.70 o
 -24   3  10         39.99         45.85        17.47 o
 -23   3  10         52.26         20.48        13.25 o
 -22   3  10         57.70         65.62        11.95 o
 -21   3  10          0.31         -0.87         9.00 o
 -20   3  10         94.87        103.23        11.48 o
 -19   3  10          3.26          1.11         9.14 o
 -18   3  10        677.01        691.45        16.43 o
 -17   3  10        792.40        791.44        17.16 o
 -16   3  10        579.29        569.19        16.09 o
 -15   3  10       1415.82       1364.64        21.81 o
 -14   3  10        929.27        870.71        16.29 o
 -13   3  10         72.34         82.91         7.66 o
 -12   3  10          3.31          1.81         6.37 o
 -11   3  10        258.59        272.86         8.09 o
 -10   3  10        991.21       1026.81        14.35 o
  -9   3  10       1092.85       1083.97        14.58 o
  -8   3  10        762.63        777.42        12.40 o
  -7   3  10        716.56        697.31        11.59 o
  -6   3  10          6.20          3.62         5.13 o
  -5   3  10       7689.73       8290.09        82.94 o
  -4   3  10       4082.90       4185.02        45.26 o
  -3   3  10         15.86         13.74         5.48 o
  -2   3  10       2123.34       2293.42        25.71 o
  -1   3  10        808.46        882.17        12.33 o
   0   3  10         33.10         28.39         4.90 o
   1   3  10         98.85         89.58         5.81 o
   2   3  10          0.00          3.49         3.02 o
   3   3  10         24.23         22.15         4.49 o
   4   3  10          0.42         -2.11         3.09 o
   5   3  10       1286.24       1178.38        14.69 o
   6   3  10        177.02        136.22         6.03 o
   7   3  10         54.10         38.00         5.28 o
   8   3  10       5445.20       5827.47        70.88 o
   9   3  10       1027.96       1006.78        15.86 o
  10   3  10         13.31          8.46         7.22 o
  11   3  10        703.16        676.36        15.11 o
  12   3  10         87.70         62.71         8.98 o
  13   3  10        652.11        687.39        16.66 o
  14   3  10        248.85        219.84        11.23 o
  15   3  10         79.95         72.95        10.02 o
  16   3  10         34.01          9.13        10.05 o
  17   3  10         18.88         11.24        11.78 o
  18   3  10         34.09         11.32        12.57 o
  19   3  10        375.48        381.56        22.09 o
  20   3  10        457.97        503.25        21.85 o
 -23   4  10          0.10         -1.27        12.21 o
 -22   4  10          0.60        -10.51         9.59 o
 -21   4  10          0.04          8.53         8.30 o
 -20   4  10          0.02          4.26         7.62 o
 -19   4  10          0.79         -5.21         9.19 o
 -18   4  10         13.64          9.58        11.64 o
 -17   4  10         14.40         26.21        10.62 o
 -16   4  10         29.07         19.43         9.16 o
 -15   4  10         33.58         29.42         9.61 o
 -14   4  10         10.91          4.12         7.82 o
 -13   4  10        113.14        107.63         9.13 o
 -12   4  10        124.81        126.47         8.12 o
 -11   4  10        209.09        209.21         8.96 o
 -10   4  10        251.48        239.30         8.41 o
  -9   4  10        284.47        265.49         9.80 o
  -8   4  10        248.41        253.98        10.07 o
  -7   4  10        182.67        178.12         8.09 o
  -6   4  10         37.41         45.33         6.47 o
  -5   4  10          1.53          2.25         4.89 o
  -4   4  10         17.54         27.52         6.36 o
  -3   4  10         28.47         40.73         6.31 o
  -2   4  10         29.39         27.35         5.60 o
  -1   4  10         48.78         51.52         5.77 o
   0   4  10          0.27          3.60         3.90 o
   1   4  10          0.00         -3.70         3.75 o
   2   4  10          8.55          9.88         5.13 o
   3   4  10         15.18         21.73         4.78 o
   4   4  10         49.32         46.08         5.64 o
   5   4  10         27.04         34.39         5.76 o
   6   4  10         81.79         75.90         6.84 o
   7   4  10         57.81         49.63         6.91 o
   8   4  10          0.09          3.03         5.56 o
   9   4  10          1.12         -7.45         5.63 o
  10   4  10          2.33          4.54         9.65 o
  11   4  10          1.10          2.33         8.41 o
  12   4  10         15.98         16.29         8.86 o
  13   4  10        129.91        132.99        12.29 o
  14   4  10        152.21        156.19        14.53 o
  15   4  10         97.80         93.34        12.01 o
  16   4  10          4.05        -11.73        11.72 o
  17   4  10          4.22          6.77        12.97 o
  18   4  10          4.70          1.40        13.64 o
  19   4  10         58.61         43.36        20.44 o
 -21   5  10        489.20        527.43        22.60 o
 -20   5  10        568.74        566.95        24.20 o
 -19   5  10          0.66         -0.09        10.58 o
 -18   5  10         43.44         47.60        13.34 o
 -17   5  10         55.75         63.73        14.21 o
 -16   5  10          8.04        -10.04        11.45 o
 -15   5  10         73.95         50.63        11.49 o
 -14   5  10         13.99         23.87        11.73 o
 -13   5  10          1.81         -0.41         8.90 o
 -12   5  10         64.82         61.26        11.27 o
 -11   5  10          1.88        -10.28         8.63 o
 -10   5  10        567.19        563.44        15.20 o
  -9   5  10        241.44        235.97        10.99 o
  -8   5  10       1307.27       1404.27        26.39 o
  -7   5  10         24.06         28.47         8.64 o
  -6   5  10        205.61        181.06         8.98 o
  -5   5  10          6.85          3.56         5.99 o
  -4   5  10         48.16         50.03         7.06 o
  -3   5  10          9.69         15.32         6.07 o
  -2   5  10         34.28         41.26         7.49 o
  -1   5  10        163.10        157.06         8.87 o
   0   5  10         29.27         36.00         7.11 o
   1   5  10         37.94         59.03         7.78 o
   2   5  10        124.62        181.73        10.12 o
   3   5  10          0.09         -5.01         4.41 o
   4   5  10        120.92        132.90         9.62 o
   5   5  10         32.08         22.49         7.92 o
   6   5  10          7.71          3.42         7.01 o
   7   5  10          0.03         -4.51         5.54 o
   8   5  10          0.24          2.77         7.50 o
   9   5  10          2.26          0.18         8.21 o
  10   5  10         44.83         52.26        10.68 o
  11   5  10        185.08        174.62        14.38 o
  12   5  10       1149.47       1325.06        31.13 o
  13   5  10          5.53          9.37        11.96 o
  14   5  10        199.24        180.28        14.59 o
  15   5  10        295.32        315.64        17.33 o
  16   5  10          2.23         -1.06        12.09 o
  17   5  10          0.00         -8.44        14.89 o
 -18   6  10          4.16         17.05        15.82 o
 -17   6  10         12.11         10.68        16.61 o
 -16   6  10         10.00          2.59        16.17 o
 -15   6  10          7.54         20.88        15.20 o
 -14   6  10         15.88         14.33        14.75 o
 -13   6  10          8.70         -4.54        14.69 o
 -12   6  10          8.68         10.45        14.42 o
 -11   6  10          5.52         23.93        15.32 o
 -10   6  10         13.28         -6.73        15.93 o
  -9   6  10         53.42         64.22        12.13 o
  -8   6  10         69.16         68.30        12.46 o
  -7   6  10        172.55        170.38        13.28 o
  -6   6  10         67.21         80.07        13.36 o
  -5   6  10         29.87         26.11        16.63 o
  -4   6  10         47.02         43.78         9.44 o
  -3   6  10         11.63         -0.24        10.61 o
  -2   6  10         33.85         37.63        10.18 o
  -1   6  10          4.79          6.76         8.67 o
   0   6  10         10.48         15.23         8.10 o
   1   6  10          0.44          5.04         6.04 o
   2   6  10          5.16         15.37         9.10 o
   3   6  10          2.84          2.47         9.39 o
   4   6  10          0.16         -0.55         7.11 o
   5   6  10          2.56          0.02         8.54 o
   6   6  10         27.94         27.49        10.33 o
   7   6  10         40.55         43.20        11.69 o
   8   6  10        114.55        131.08        13.96 o
   9   6  10         67.60         60.44        12.70 o
  10   6  10         42.22         34.98        13.67 o
  11   6  10         89.69         72.93        14.60 o
  12   6  10          5.38         -4.77        14.23 o
  13   6  10         34.38         49.04        16.57 o
  14   6  10         53.06         55.19        23.96 o
 -14   7  10          4.27         36.74        43.06 o
 -13   7  10         59.57         72.06        20.41 o
 -12   7  10         37.46         26.07        18.82 o
 -11   7  10          4.14          3.25        19.65 o
 -10   7  10         12.82         19.26        18.91 o
  -9   7  10         33.94         35.95        17.12 o
  -8   7  10        581.73        583.83        30.24 o
  -7   7  10        300.81        290.82        31.71 o
  -6   7  10        304.12        304.63        18.86 o
  -5   7  10          5.06         -0.96        14.15 o
  -4   7  10        269.87        302.29        24.98 o
  -3   7  10          0.12         22.67        12.53 o
  -2   7  10          0.68          4.18         9.21 o
  -1   7  10          6.27          0.59        12.55 o
   0   7  10          3.37          6.03        11.56 o
   1   7  10          2.34         19.89        12.48 o
   2   7  10         19.85         39.30        14.96 o
   3   7  10         44.53         34.40        14.91 o
   4   7  10         46.08         20.59        15.17 o
   5   7  10         70.11         87.52        14.95 o
   6   7  10          0.73         22.21        12.82 o
   7   7  10         28.08         32.61        16.78 o
   8   7  10          0.66          3.25        11.55 o
   9   7  10         92.86        119.90        17.51 o
 -26   1  11          0.04         -2.90        16.89 o
 -25   1  11          0.01         16.92        10.65 o
 -24   1  11          1.91        -16.10        14.69 o
 -23   1  11        113.02        113.82        15.82 o
 -22   1  11          1.94         21.23        13.23 o
 -21   1  11         20.75          3.74        12.88 o
 -20   1  11         70.19         78.99        12.43 o
 -19   1  11         51.13         40.87         9.77 o
 -18   1  11         12.14         -1.26         8.78 o
 -17   1  11          4.07          8.94         9.80 o
 -16   1  11         72.03         51.64         8.58 o
 -15   1  11         60.60         66.45         8.24 o
 -14   1  11         47.55         21.98         6.83 o
 -13   1  11         14.30         22.70         6.61 o
 -12   1  11          0.51          6.02         4.84 o
 -11   1  11         12.50          7.02         6.12 o
 -10   1  11        163.77        144.26         6.99 o
  -9   1  11         49.61         47.41         6.46 o
  -8   1  11         43.41         34.93         5.50 o
  -7   1  11        259.40        252.46         5.86 o
  -6   1  11         56.05         53.64         2.27 o
  -5   1  11         24.91         22.79         2.57 o
  -4   1  11          1.65          1.66         2.42 o
  -3   1  11          1.67          0.23         2.36 o
  -2   1  11          2.96          3.76         2.33 o
  -1   1  11          6.95         10.41         2.36 o
   0   1  11          0.15          0.87         1.86 o
   1   1  11          0.05         -4.12         2.75 o
   2   1  11          0.25          0.49         3.20 o
   3   1  11          0.47         -5.79         3.86 o
   4   1  11         16.96         14.38         4.97 o
   5   1  11         60.45         59.72         5.35 o
   6   1  11         22.42         30.77         5.65 o
   7   1  11         35.27         32.92         5.36 o
   8   1  11         54.35         48.59         5.81 o
   9   1  11         40.26         51.14        10.29 o
  10   1  11         19.29         12.72         7.04 o
  11   1  11         26.42         32.18         7.23 o
  12   1  11        124.69        134.82        11.00 o
  13   1  11         61.99         41.19        14.29 o
  14   1  11          8.56         -4.47         7.25 o
  15   1  11          8.55          1.65         8.74 o
  16   1  11          3.37          4.89         8.97 o
  17   1  11         22.72         25.82         9.58 o
  18   1  11         29.46         24.14        12.16 o
  19   1  11         79.52        102.92        13.90 o
  20   1  11         44.05         82.43        15.69 o
  21   1  11          0.21         -7.74        10.56 o
 -25   2  11         11.62         20.50        16.51 o
 -24   2  11          8.50         -0.79        15.90 o
 -23   2  11          5.32         24.97        15.29 o
 -22   2  11          6.00         -1.02        11.13 o
 -21   2  11         33.10         33.06        11.31 o
 -20   2  11         21.36          5.66        11.16 o
 -19   2  11          1.07         -2.14         9.20 o
 -18   2  11        153.70        134.03        11.09 o
 -17   2  11          0.00         -5.28         5.64 o
 -16   2  11         43.65         53.78         8.42 o
 -15   2  11         97.66         73.08         8.85 o
 -14   2  11         23.97         21.85         8.03 o
 -13   2  11          2.02          3.91         6.34 o
 -12   2  11          6.35          1.41         7.04 o
 -11   2  11         31.10         33.68         6.84 o
 -10   2  11        390.24        373.20         9.55 o
  -9   2  11        883.79        866.92        12.28 o
  -8   2  11       1708.37       1808.91        19.28 o
  -7   2  11        106.25        101.09         4.61 o
  -6   2  11         85.05         99.67         6.61 o
  -5   2  11         24.80         38.47         6.17 o
  -4   2  11        147.27        141.50         4.80 o
  -3   2  11         91.65         96.52         5.14 o
  -2   2  11         18.02         17.66         4.01 o
  -1   2  11         25.62         20.54         4.03 o
   0   2  11          7.78         14.72         3.41 o
   1   2  11          8.40          8.93         3.34 o
   2   2  11          0.45          0.10         2.74 o
   3   2  11          8.85          9.80         2.80 o
   4   2  11         55.28         46.61         3.62 o
   5   2  11          1.59         -1.21         3.30 o
   6   2  11          4.20          3.90         3.54 o
   7   2  11         22.28         33.92         5.87 o
   8   2  11         56.92         55.76         9.04 o
   9   2  11          3.12         -1.85         6.36 o
  10   2  11         82.44         73.96         8.66 o
  11   2  11        283.29        293.55        12.99 o
  12   2  11         27.25         14.78         8.59 o
  13   2  11        136.40        158.52        12.28 o
  14   2  11        257.74        263.55        14.30 o
  15   2  11        146.73        137.29        17.87 o
  16   2  11         26.30          8.70        12.09 o
  17   2  11          6.46         -3.78        12.10 o
  18   2  11         74.18         48.82        12.57 o
  19   2  11         42.61         34.83        15.38 o
  20   2  11          4.11         16.63        15.61 o
 -24   3  11         95.80        101.00        18.01 o
 -23   3  11         77.38        103.41        16.21 o
 -22   3  11         53.90         64.89        14.74 o
 -21   3  11          3.28         14.58        10.59 o
 -20   3  11          0.42          2.70         8.35 o
 -19   3  11          9.78         -3.12         9.61 o
 -18   3  11          0.68          0.44         8.66 o
 -17   3  11         41.13         31.75        11.61 o
 -16   3  11          3.71         -3.67         8.00 o
 -15   3  11        131.88        138.23         9.49 o
 -14   3  11        382.22        356.17        11.66 o
 -13   3  11         35.97         30.73         7.84 o
 -12   3  11          3.75         11.89         6.44 o
 -11   3  11          4.95          6.71         6.16 o
 -10   3  11         10.31          8.80         6.27 o
  -9   3  11          3.91          2.51         5.32 o
  -8   3  11          8.73         -0.58         6.45 o
  -7   3  11          2.72          8.85         6.34 o
  -6   3  11         66.98         58.12         6.12 o
  -5   3  11          3.38          2.95         4.68 o
  -4   3  11        807.43        848.41        12.82 o
  -3   3  11         11.30         11.76         6.13 o
  -2   3  11          7.63         -0.58         5.04 o
  -1   3  11         53.40         65.61         5.67 o
   0   3  11         12.38         10.05         5.03 o
   1   3  11          1.26         -0.32         4.19 o
   2   3  11          8.46          7.68         4.73 o
   3   3  11          1.32          3.04         5.06 o
   4   3  11         30.34         30.17         4.68 o
   5   3  11         15.26         15.89         4.63 o
   6   3  11          4.12          1.42         5.42 o
   7   3  11         49.28         40.51         7.22 o
   8   3  11         25.62         18.70         7.11 o
   9   3  11        308.18        324.55        12.70 o
  10   3  11         77.32         96.25         9.57 o
  11   3  11        175.63        177.12        11.75 o
  12   3  11        245.30        222.52        10.28 o
  13   3  11        107.73         88.01        10.31 o
  14   3  11          1.93         -2.49         7.25 o
  15   3  11         35.14         23.17        12.39 o
  16   3  11         47.90         49.92        14.27 o
  17   3  11          0.71          4.75        11.20 o
  18   3  11         36.70         56.79        16.73 o
  19   3  11         95.54         96.36        19.76 o
 -22   4  11          0.01         -6.44        12.11 o
 -21   4  11         11.88         17.97        13.74 o
 -20   4  11          2.33         -7.40        10.89 o
 -19   4  11          3.31         16.97        11.19 o
 -18   4  11         34.21         35.17        11.09 o
 -17   4  11          4.49          2.20        10.05 o
 -16   4  11          5.36         -4.67         9.63 o
 -15   4  11          0.43          7.28         7.02 o
 -14   4  11          5.37         14.53         8.90 o
 -13   4  11        234.70        234.49        10.90 o
 -12   4  11        225.41        240.24         9.85 o
 -11   4  11        114.82        123.93         8.47 o
 -10   4  11        197.44        194.86         9.23 o
  -9   4  11       1133.55       1192.30        18.43 o
  -8   4  11       1592.14       1716.00        22.34 o
  -7   4  11         81.91         89.91         7.11 o
  -6   4  11         55.48         56.01         5.85 o
  -5   4  11          0.23         -0.70         4.11 o
  -4   4  11          7.61         12.98         5.90 o
  -3   4  11         15.84         13.80         6.14 o
  -2   4  11         42.51         32.00         6.31 o
  -1   4  11        353.72        319.02         8.41 o
   0   4  11        200.93        163.13         7.30 o
   1   4  11        151.96        137.41         8.63 o
   2   4  11         18.22          9.04         5.46 o
   3   4  11         17.84         15.42         5.33 o
   4   4  11        131.43        129.78         8.49 o
   5   4  11         36.33         24.76         6.69 o
   6   4  11         52.02         44.99         8.50 o
   7   4  11         39.19         32.16         8.05 o
   8   4  11         15.52         10.81         8.18 o
   9   4  11          0.14         -5.61         5.80 o
  10   4  11          1.81         -5.00         7.21 o
  11   4  11          1.83         13.50         9.10 o
  12   4  11         11.28          9.75        10.00 o
  13   4  11          0.18         -0.28         7.77 o
  14   4  11         28.99         31.61        12.37 o
  15   4  11        231.24        185.53        19.35 o
  16   4  11         41.22         22.84        13.32 o
  17   4  11          0.06         -5.74        12.61 o
 -20   5  11         12.53         23.11        16.07 o
 -19   5  11          0.27         16.16        12.10 o
 -18   5  11         21.30         25.52        14.87 o
 -17   5  11          6.78          3.28        11.13 o
 -16   5  11          2.73          5.29         9.80 o
 -15   5  11         26.90         19.54        11.58 o
 -14   5  11        125.82        139.29        13.05 o
 -13   5  11         54.66         45.42        10.54 o
 -12   5  11          8.02         17.05        10.42 o
 -11   5  11          0.92          2.96         7.43 o
 -10   5  11         39.98         33.64        10.88 o
  -9   5  11        222.77        215.25        11.13 o
  -8   5  11        348.31        332.91        12.83 o
  -7   5  11          0.80          6.44         7.00 o
  -6   5  11         11.87          9.96         7.27 o
  -5   5  11         51.49         33.08         6.67 o
  -4   5  11        389.57        384.61        10.23 o
  -3   5  11        159.51        147.07         9.45 o
  -2   5  11         45.96         36.10         7.82 o
  -1   5  11          7.23         14.69         7.44 o
   0   5  11          6.99          1.13         7.57 o
   1   5  11          5.01          9.62         5.76 o
   2   5  11         27.71         20.45         6.69 o
   3   5  11          0.03         -7.63         5.31 o
   4   5  11          5.72         13.02         6.41 o
   5   5  11          6.12          4.85         7.28 o
   6   5  11          0.26         -1.84         6.34 o
   7   5  11          2.49         -9.62         9.44 o
   8   5  11         18.36         24.41        10.88 o
   9   5  11         78.84         87.02        11.18 o
  10   5  11        146.77        126.95        10.80 o
  11   5  11        251.06        253.68        13.94 o
  12   5  11          0.64        -16.47        10.98 o
  13   5  11        195.54        202.85        15.03 o
  14   5  11          0.33          0.34        11.06 o
  15   5  11        225.48        264.47        25.61 o
 -17   6  11          0.68         21.94        15.24 o
 -16   6  11         15.96          7.95        15.41 o
 -15   6  11         11.46          6.84        18.03 o
 -14   6  11          0.20          2.02         9.74 o
 -13   6  11         15.05         21.51        17.27 o
 -12   6  11          8.49         18.18        15.43 o
 -11   6  11        109.05         96.39        16.09 o
 -10   6  11        268.46        276.15        18.36 o
  -9   6  11        955.38       1034.74        42.30 o
  -8   6  11        543.19        602.46        19.97 o
  -7   6  11         23.56         44.14        15.10 o
  -6   6  11         62.22         58.35        12.18 o
  -5   6  11         89.68        107.18        12.56 o
  -4   6  11          0.69         12.94         8.93 o
  -3   6  11         51.63         46.86        11.99 o
  -2   6  11          4.43        -10.42         9.31 o
  -1   6  11        240.49        253.14        12.77 o
   0   6  11        146.04        143.06        16.45 o
   1   6  11        130.91        105.07         9.95 o
   2   6  11          0.03          3.26         6.17 o
   3   6  11          2.84         12.59         9.35 o
   4   6  11         19.37         21.02        13.44 o
   5   6  11         25.47         31.89        13.19 o
   6   6  11         33.45         27.34        13.52 o
   7   6  11          3.83        -15.03        10.60 o
   8   6  11        175.71        197.84        21.58 o
   9   6  11          3.43         20.14        12.71 o
  10   6  11          7.07         -5.19        13.37 o
  11   6  11         60.88         76.19        15.95 o
  12   6  11        107.51         93.63        17.08 o
 -12   7  11          0.00         16.32        13.93 o
 -11   7  11          1.19         21.54        19.02 o
 -10   7  11          0.03          0.78        13.22 o
  -9   7  11        109.41         87.41        20.14 o
  -8   7  11        101.66         95.64        20.53 o
  -7   7  11         72.91         56.07        19.93 o
  -6   7  11         81.64         93.77        20.19 o
  -5   7  11         61.86        117.48        19.28 o
  -4   7  11         43.50         54.04        22.79 o
  -3   7  11          2.28         -5.28        15.74 o
  -2   7  11          7.78         15.23        14.32 o
  -1   7  11          3.03          1.85        12.56 o
   0   7  11          6.17          5.11        13.01 o
   1   7  11          5.76         25.54        16.78 o
   2   7  11          0.04         -6.67        14.42 o
   3   7  11          1.88         32.17        16.68 o
   4   7  11          0.28         18.79        10.96 o
   5   7  11          0.02         -4.30         9.93 o
   6   7  11         11.35         23.72        18.04 o
   7   7  11          0.01         -3.25        10.96 o
 -25   0  12         15.24          8.82        24.58 o
 -24   0  12        960.70        965.07        44.29 o
 -23   0  12       1466.22       1578.54        64.55 o
 -22   0  12         41.62         22.92        22.35 o
 -21   0  12        193.54        215.09        21.23 o
 -20   0  12        544.48        444.17        20.95 o
 -19   0  12        129.94        176.13        16.54 o
 -18   0  12          3.19          8.77        11.62 o
 -17   0  12          8.34          8.46        10.11 o
 -16   0  12         82.14         40.34        10.45 o
 -15   0  12        595.00        524.52        20.21 o
 -14   0  12        879.12        893.71        23.50 o
 -13   0  12        333.35        221.04        12.98 o
 -12   0  12          0.47         14.90         7.49 o
 -11   0  12        550.60        718.63        21.50 o
 -10   0  12       2673.15       2969.15        52.34 o
  -9   0  12        127.58        127.23         8.92 o
  -8   0  12       4335.87       4668.12        79.01 o
  -7   0  12       4808.52       4668.52        70.74 o
  -6   0  12       2968.09       3070.40        77.93 o
  -5   0  12        372.66        387.03        10.05 o
  -4   0  12        607.07        607.59        12.39 o
  -3   0  12          6.30          7.25         3.61 o
  -2   0  12        148.29        128.47         5.45 o
  -1   0  12       1210.79       1183.79        22.92 o
   0   0  12        120.59        113.81         7.24 o
   1   0  12          0.01         -2.26         3.82 o
   2   0  12         47.22         39.55        11.21 o
   3   0  12         27.71         22.29         5.80 o
   4   0  12          9.89         12.81         6.99 o
   5   0  12        154.84        143.64        12.88 o
   6   0  12         44.90         42.93        10.79 o
   7   0  12          3.33         -1.70         9.59 o
   8   0  12        825.91        731.09        15.41 o
   9   0  12        924.08        935.73        28.52 o
  10   0  12        354.53        341.67        21.30 o
  11   0  12       1044.39       1019.09        25.34 o
  12   0  12       2638.53       2856.16        66.11 o
  13   0  12        121.93         89.34        15.14 o
  14   0  12         43.12         33.49        15.59 o
  15   0  12         99.81         89.34        22.18 o
  16   0  12         10.66         -0.59        19.18 o
  17   0  12         51.55         29.56        15.63 o
  18   0  12        540.26        516.93        27.13 o
  19   0  12        584.77        596.33        31.18 o
  20   0  12        259.21        228.32        27.64 o
 -25   1  12          1.16         18.05        13.58 o
 -24   1  12          1.90        -14.63        14.48 o
 -23   1  12          2.73         -4.34        13.01 o
 -22   1  12          1.13         -6.11        11.80 o
 -21   1  12          1.15          7.25         9.94 o
 -20   1  12          5.11         -6.65        10.87 o
 -19   1  12          0.00          0.03         6.35 o
 -18   1  12          0.14         -8.07         5.93 o
 -17   1  12          1.13          6.86         7.13 o
 -16   1  12          6.85         14.15         8.15 o
 -15   1  12         11.46          4.14         7.95 o
 -14   1  12         23.75         14.08         7.81 o
 -13   1  12         49.40         39.43         7.18 o
 -12   1  12         56.47         55.42         8.58 o
 -11   1  12         25.86         15.88         6.35 o
 -10   1  12         44.68         34.03         5.96 o
  -9   1  12        106.88        125.53         9.35 o
  -8   1  12        349.18        342.33         9.03 o
  -7   1  12        586.50        581.70        16.74 o
  -6   1  12        359.46        374.11         7.03 o
  -5   1  12         92.98         87.90         3.55 o
  -4   1  12          7.82          7.63         2.55 o
  -3   1  12          0.22         -0.53         1.91 o
  -2   1  12          0.16          0.35         3.45 o
  -1   1  12          0.97          1.19         2.41 o
   0   1  12          0.66         -2.20         3.73 o
   1   1  12          6.91          2.57         4.88 o
   2   1  12         17.30         25.87         5.44 o
   3   1  12         10.75         10.58         5.97 o
   4   1  12          0.86          8.16         4.54 o
   5   1  12          0.88          0.89         4.42 o
   6   1  12          0.89          0.21         4.47 o
   7   1  12          7.89         -1.37         5.99 o
   8   1  12         22.98         11.28         6.71 o
   9   1  12         14.18         10.15         7.97 o
  10   1  12         35.52         20.08         8.84 o
  11   1  12         17.87         16.88        10.34 o
  12   1  12         21.94         15.46         9.74 o
  13   1  12         46.96         58.38         9.22 o
  14   1  12        193.28        206.23        12.88 o
  15   1  12        411.55        416.22        14.83 o
  16   1  12        421.61        413.41        15.37 o
  17   1  12        153.30        127.31        14.82 o
  18   1  12          0.20         13.29         8.68 o
  19   1  12         60.47         48.67        12.56 o
  20   1  12         36.35         28.02        13.82 o
 -24   2  12         71.81         54.02        19.45 o
 -23   2  12        111.46        140.71        19.13 o
 -22   2  12        253.35        243.67        18.14 o
 -21   2  12        148.19        155.29        15.93 o
 -20   2  12        319.14        355.02        17.15 o
 -19   2  12         41.04         62.20        18.50 o
 -18   2  12        382.98        359.67        15.06 o
 -17   2  12       1182.57       1098.78        24.12 o
 -16   2  12        145.63        146.40        10.90 o
 -15   2  12         49.08         45.71         8.47 o
 -14   2  12        457.07        447.15        13.11 o
 -13   2  12        177.17        143.67         9.52 o
 -12   2  12         16.33         27.70         7.00 o
 -11   2  12        209.47        178.71         8.87 o
 -10   2  12        135.20        141.51        10.41 o
  -9   2  12         23.56         23.94         6.37 o
  -8   2  12         32.28         25.04         5.88 o
  -7   2  12      12656.84      13479.95       138.46 o
  -6   2  12        978.85       1052.19        13.20 o
  -5   2  12        566.97        563.32        10.53 o
  -4   2  12       1543.69       1636.13        18.04 o
  -3   2  12          7.12          3.06         4.37 o
  -2   2  12         61.10         47.99         6.99 o
  -1   2  12          0.48          4.50         3.64 o
   0   2  12        112.54         97.56         6.43 o
   1   2  12         21.57          9.90         5.20 o
   2   2  12          2.62         -4.61         4.58 o
   3   2  12        305.02        265.76         7.96 o
   4   2  12         29.25         28.80         5.50 o
   5   2  12       1663.06       1513.51        24.47 o
   6   2  12        884.61        866.49        15.60 o
   7   2  12          0.98          3.30         6.49 o
   8   2  12         94.40        100.91         8.75 o
   9   2  12        245.95        275.56        13.00 o
  10   2  12        212.17        208.05        10.80 o
  11   2  12         89.73        101.94        10.35 o
  12   2  12         27.06         33.90         8.99 o
  13   2  12        104.79        105.82        11.71 o
  14   2  12         28.02         12.10        11.49 o
  15   2  12         78.69        113.68        15.04 o
  16   2  12          4.71         31.82        12.66 o
  17   2  12         51.79         41.20        13.48 o
  18   2  12         22.34         15.79        15.30 o
  19   2  12        592.01        601.70        22.03 o
 -23   3  12         15.21         -8.42        15.19 o
 -22   3  12         12.66         33.51        15.58 o
 -21   3  12          0.15         -9.67         8.32 o
 -20   3  12          1.81          9.54        11.26 o
 -19   3  12          2.62         -1.81        10.63 o
 -18   3  12         21.16         21.40        10.97 o
 -17   3  12          2.29         -3.93         8.93 o
 -16   3  12         72.98         83.89        11.07 o
 -15   3  12         63.81         56.15         9.38 o
 -14   3  12         63.12         54.32         9.42 o
 -13   3  12         94.69        102.30         9.60 o
 -12   3  12         30.85         35.31         9.33 o
 -11   3  12          0.25          2.69         5.37 o
 -10   3  12         33.44         33.24         6.85 o
  -9   3  12         48.09         40.83         7.19 o
  -8   3  12         15.38         15.55         6.50 o
  -7   3  12          4.31          3.73         6.10 o
  -6   3  12          8.38          9.79         5.48 o
  -5   3  12         37.47         32.37         5.76 o
  -4   3  12         79.21         90.64         8.20 o
  -3   3  12          4.77          3.41         4.93 o
  -2   3  12          3.46          5.73         4.80 o
  -1   3  12          0.37         -2.57         3.83 o
   0   3  12          6.32         16.65         5.35 o
   1   3  12          9.95         -0.99         5.09 o
   2   3  12         12.18         11.06         5.77 o
   3   3  12         13.06         10.91         6.55 o
   4   3  12          1.02         -4.35         5.97 o
   5   3  12         16.13          2.34         6.49 o
   6   3  12          0.12         -0.81         4.22 o
   7   3  12          3.71          4.29         6.27 o
   8   3  12          5.27          7.74         6.56 o
   9   3  12          2.04          6.73         7.53 o
  10   3  12         28.22         28.28         9.13 o
  11   3  12         35.32         29.01         8.66 o
  12   3  12         46.32         29.83        12.10 o
  13   3  12         22.45         13.33        11.39 o
  14   3  12          0.58          7.95         9.20 o
  15   3  12         14.62         13.05        13.44 o
  16   3  12         36.27         58.33        15.15 o
  17   3  12          3.70        -19.40        12.93 o
  18   3  12         11.27         31.07        16.79 o
 -21   4  12         28.51         46.66        14.61 o
 -20   4  12         91.48         53.74        15.32 o
 -19   4  12          0.68          0.69         9.56 o
 -18   4  12        236.39        214.86        15.00 o
 -17   4  12        500.94        485.53        18.50 o
 -16   4  12        163.31        146.99        12.54 o
 -15   4  12         29.81         23.19        11.04 o
 -14   4  12        137.96        132.46        12.03 o
 -13   4  12         17.57          4.59         9.56 o
 -12   4  12          4.40         -3.73         7.36 o
 -11   4  12          6.78          8.25         7.55 o
 -10   4  12         33.71         30.38         8.96 o
  -9   4  12         26.02         19.64         8.88 o
  -8   4  12          0.09          0.51         4.75 o
  -7   4  12       3525.69       3904.97        55.59 o
  -6   4  12        103.07        106.45         8.81 o
  -5   4  12        684.88        687.32        13.37 o
  -4   4  12        772.83        837.25        14.67 o
  -3   4  12         40.56         45.61         6.39 o
  -2   4  12        155.14        144.07         6.96 o
  -1   4  12         25.55         14.56         6.51 o
   0   4  12        185.01        186.78         7.80 o
   1   4  12          2.35          0.29         5.62 o
   2   4  12          2.31         -3.03         6.10 o
   3   4  12        168.97        153.10         8.40 o
   4   4  12         26.88         28.56         8.00 o
   5   4  12        716.13        601.15        14.86 o
   6   4  12        599.61        571.30        15.00 o
   7   4  12          0.15         -0.88         7.32 o
   8   4  12         79.99         73.43         9.78 o
   9   4  12         12.80         -0.58         9.73 o
  10   4  12        102.97        117.20        11.13 o
  11   4  12        101.23        126.59        13.25 o
  12   4  12         10.58         12.04        13.94 o
  13   4  12        399.04        412.15        17.25 o
  14   4  12        208.76        165.24        14.75 o
  15   4  12        113.23        123.75        19.23 o
  16   4  12         29.71          0.10        19.20 o
 -19   5  12          0.26          1.12        10.77 o
 -18   5  12          1.91        -17.43        17.47 o
 -17   5  12          1.80         -6.80        12.80 o
 -16   5  12         17.98         23.00        11.31 o
 -15   5  12         16.52          0.94        11.19 o
 -14   5  12         40.26         53.15        11.95 o
 -13   5  12         61.65         53.35        11.66 o
 -12   5  12         46.21         42.49        11.98 o
 -11   5  12         32.53         30.34        11.29 o
 -10   5  12          7.29          1.13        11.01 o
  -9   5  12          0.22        -10.35         7.57 o
  -8   5  12          0.22          2.28        10.11 o
  -7   5  12         10.83         14.18         9.95 o
  -6   5  12          0.28          4.69         6.21 o
  -5   5  12          0.30          7.49         5.60 o
  -4   5  12          3.57         -7.91         7.79 o
  -3   5  12          2.92         -2.21         7.51 o
  -2   5  12          1.18          2.37         8.02 o
  -1   5  12          0.07         -6.40         5.87 o
   0   5  12          4.88          1.41         9.41 o
   1   5  12          2.49         -4.65         7.04 o
   2   5  12          1.36         -2.01         7.37 o
   3   5  12          2.34         -5.37         8.92 o
   4   5  12          0.07          1.41         7.38 o
   5   5  12          1.49         -4.22         8.57 o
   6   5  12          2.07          8.29         8.42 o
   7   5  12          0.60         -0.24         8.74 o
   8   5  12         15.16          0.29        11.08 o
   9   5  12          2.09          5.03        10.80 o
  10   5  12         37.46         34.03        12.18 o
  11   5  12         60.72         67.21        13.48 o
  12   5  12         58.78         47.60        15.53 o
  13   5  12         27.75         26.23        13.95 o
  14   5  12         13.22         -2.88        17.28 o
 -16   6  12         10.76          7.61        19.19 o
 -15   6  12          0.05          4.26        12.48 o
 -14   6  12          6.28         -0.29        19.80 o
 -13   6  12         48.02         72.81        18.07 o
 -12   6  12        133.99        119.68        19.12 o
 -11   6  12        799.79        840.90        30.23 o
 -10   6  12          1.35         10.08        14.03 o
  -9   6  12        115.48        119.38        16.25 o
  -8   6  12        215.83        210.40        22.99 o
  -7   6  12         15.05         -3.34        11.90 o
  -6   6  12         22.44         29.47        12.28 o
  -5   6  12         21.53         28.85        26.52 o
  -4   6  12        274.93        273.02        13.83 o
  -3   6  12         30.18         34.39        11.91 o
  -2   6  12        284.59        343.15        14.45 o
  -1   6  12        212.74        256.09        13.85 o
   0   6  12         46.58         80.92        11.95 o
   1   6  12          4.02         -3.73         9.43 o
   2   6  12          6.49         29.32        12.81 o
   3   6  12          1.14         10.68        10.08 o
   4   6  12          1.39         15.91        10.23 o
   5   6  12         12.85         -3.68        13.32 o
   6   6  12          0.65        -16.37        10.91 o
   7   6  12          7.55          8.82        13.61 o
   8   6  12        129.14        104.48        15.52 o
   9   6  12        687.72        789.48        23.83 o
  10   6  12          0.25         25.90        11.32 o
 -10   7  12         34.46         35.54        21.55 o
  -9   7  12         24.78         19.88        21.56 o
  -8   7  12          0.71          6.99        15.47 o
  -7   7  12         13.37         15.71        18.11 o
  -6   7  12          0.67         12.20        14.69 o
  -5   7  12          0.08         -3.56        14.23 o
  -4   7  12         15.02         14.79        17.01 o
  -3   7  12          0.25          1.56        10.75 o
  -2   7  12          1.54          7.93        14.10 o
  -1   7  12          5.16          6.51        17.24 o
   0   7  12         16.00         41.70        19.36 o
   1   7  12         18.68         -1.72        17.90 o
   2   7  12         19.37         38.83        17.96 o
   3   7  12         10.85         18.98        18.33 o
   4   7  12          0.21         15.03        12.24 o
 -24   1  13          0.01         -2.71        10.52 o
 -23   1  13         42.70         80.73        13.87 o
 -22   1  13          9.47         28.78        13.36 o
 -21   1  13         29.09         20.36        15.61 o
 -20   1  13         11.98          0.10        13.12 o
 -19   1  13          1.52          5.85         9.55 o
 -18   1  13          9.66         11.48         9.75 o
 -17   1  13          8.50         -0.31         8.77 o
 -16   1  13          0.09          0.52         6.62 o
 -15   1  13          2.19         -9.52         6.35 o
 -14   1  13          0.20          1.21         5.50 o
 -13   1  13          0.34         -2.14         5.27 o
 -12   1  13          2.80          0.76         6.69 o
 -11   1  13          0.38          3.35         5.12 o
 -10   1  13         36.97         39.75         6.94 o
  -9   1  13        107.14         92.61         8.40 o
  -8   1  13        102.61         93.45         9.52 o
  -7   1  13        501.52        491.87        13.10 o
  -6   1  13        537.31        539.60         9.44 o
  -5   1  13        235.26        241.67         6.76 o
  -4   1  13         13.65         12.95         4.67 o
  -3   1  13          0.16         -3.73         2.48 o
  -2   1  13          0.75          0.98         3.54 o
  -1   1  13          0.61          0.21         3.20 o
   0   1  13          4.01          4.34         4.55 o
   1   1  13          4.11          6.29         4.51 o
   2   1  13          0.81         -1.86         4.80 o
   3   1  13          0.10          2.83         4.20 o
   4   1  13          2.34         -0.64         5.52 o
   5   1  13          4.02         -1.55         6.22 o
   6   1  13          8.53          9.52         6.54 o
   7   1  13          0.36         -5.64         5.11 o
   8   1  13         35.99         45.00         6.72 o
   9   1  13         26.07         28.90         8.63 o
  10   1  13          0.07          2.09         5.53 o
  11   1  13          1.35         11.32         7.27 o
  12   1  13         45.00         43.41        11.28 o
  13   1  13         19.99          4.87         9.65 o
  14   1  13         13.43         -2.37        10.63 o
  15   1  13         36.81         14.39         9.92 o
  16   1  13         39.10         29.83        10.66 o
  17   1  13         68.89         80.19        13.16 o
  18   1  13         21.82         15.80        15.88 o
 -23   2  13         41.87         32.90        21.60 o
 -22   2  13         40.18         24.07        16.42 o
 -21   2  13         42.76         53.00        15.49 o
 -20   2  13          0.11         -7.78         9.52 o
 -19   2  13         14.57        -13.05        11.96 o
 -18   2  13          0.15          5.96         6.58 o
 -17   2  13          0.27         -2.96         7.19 o
 -16   2  13          5.30          6.58         8.87 o
 -15   2  13          9.47          6.12         9.05 o
 -14   2  13         61.41         48.94         8.78 o
 -13   2  13        183.51        171.06         9.31 o
 -12   2  13        183.91        170.48        10.10 o
 -11   2  13         46.74         26.59         7.36 o
 -10   2  13         18.18         25.56        11.08 o
  -9   2  13         84.67         91.06         8.11 o
  -8   2  13        123.23        109.67         7.87 o
  -7   2  13         65.74         52.55         7.09 o
  -6   2  13         28.74         34.92         5.25 o
  -5   2  13         39.27         47.66         6.82 o
  -4   2  13          8.94          4.30         5.05 o
  -3   2  13          0.23          8.17         4.56 o
  -2   2  13          6.71         11.23         5.39 o
  -1   2  13         28.93         31.82         7.35 o
   0   2  13         83.39         72.49         6.29 o
   1   2  13         79.49         69.22         6.51 o
   2   2  13         87.11         78.24         7.14 o
   3   2  13         32.14         28.23         6.96 o
   4   2  13          0.90         11.08         6.19 o
   5   2  13          3.01          6.42         6.22 o
   6   2  13        109.36         86.06         9.23 o
   7   2  13          0.02         -6.14         5.20 o
   8   2  13          2.03          5.93         8.06 o
   9   2  13         21.92         19.17         9.73 o
  10   2  13         22.61         27.25         9.22 o
  11   2  13         53.63         41.58        10.32 o
  12   2  13          5.20         -3.39         9.50 o
  13   2  13          1.13         -2.35        11.34 o
  14   2  13          7.55         -4.70        11.86 o
  15   2  13         47.36         56.91        14.31 o
  16   2  13         19.64         17.53        15.64 o
  17   2  13          9.59          4.01        23.04 o
  18   2  13         18.51         17.15        14.72 o
 -22   3  13          9.08        -10.21        15.46 o
 -21   3  13         96.21         59.67        16.34 o
 -20   3  13          0.03          6.86         9.04 o
 -19   3  13          9.38          5.10        10.44 o
 -18   3  13          5.47          8.59        10.67 o
 -17   3  13         12.00         -7.66         9.53 o
 -16   3  13         12.76         -0.42         9.11 o
 -15   3  13          0.02         10.98         5.38 o
 -14   3  13          3.93         18.84         7.65 o
 -13   3  13          0.39          0.02         7.35 o
 -12   3  13          0.19         -3.96         5.41 o
 -11   3  13         15.11         12.65         8.24 o
 -10   3  13         39.98         37.79         8.02 o
  -9   3  13         45.14         32.79         7.89 o
  -8   3  13          0.61         -2.00         5.99 o
  -7   3  13       1142.37       1197.10        20.59 o
  -6   3  13       1080.04       1142.92        18.87 o
  -5   3  13        290.10        278.85        11.66 o
  -4   3  13          7.72          3.92         5.50 o
  -3   3  13         54.71         48.16         6.78 o
  -2   3  13         31.29         23.83         5.87 o
  -1   3  13          6.61          7.27         6.18 o
   0   3  13        101.57        104.27         7.23 o
   1   3  13        140.42        129.77         9.65 o
   2   3  13          3.64         -6.64         6.32 o
   3   3  13        100.92         87.35         8.27 o
   4   3  13         72.34         73.73         7.83 o
   5   3  13         51.94         50.34         8.08 o
   6   3  13          1.17        -10.34         6.95 o
   7   3  13          0.23         -4.18         5.32 o
   8   3  13          1.70          5.44         9.40 o
   9   3  13         30.53         39.39         9.82 o
  10   3  13          3.51          3.04         8.63 o
  11   3  13         25.36         19.10         9.80 o
  12   3  13          1.63        -11.23        10.03 o
  13   3  13         14.24         -2.74        11.63 o
  14   3  13          0.14          2.62        10.09 o
  15   3  13          1.29         -7.14         9.62 o
  16   3  13          8.59          6.18        14.42 o
 -20   4  13        150.17        156.75        15.72 o
 -19   4  13         17.92         37.60        15.75 o
 -18   4  13          0.29          1.89        11.74 o
 -17   4  13         63.63         59.01        13.02 o
 -16   4  13         40.23         51.55        12.24 o
 -15   4  13         11.93        -11.10        11.68 o
 -14   4  13          0.28         -7.43         9.00 o
 -13   4  13         44.68         44.36        11.78 o
 -12   4  13         62.93         71.82        15.56 o
 -11   4  13          0.84          7.08         7.51 o
 -10   4  13         63.21         49.22         9.09 o
  -9   4  13        216.34        200.37        10.42 o
  -8   4  13        304.64        298.19        11.08 o
  -7   4  13        169.41        153.89         9.29 o
  -6   4  13        319.95        315.63         9.88 o
  -5   4  13        224.17        223.24        10.62 o
  -4   4  13         15.45         20.19         6.73 o
  -3   4  13        210.06        186.73        10.35 o
  -2   4  13        100.78        113.13         8.49 o
  -1   4  13         98.59         91.71         9.30 o
   0   4  13          0.76         -4.44         5.74 o
   1   4  13          2.90         10.00         7.19 o
   2   4  13         75.91         61.81         8.79 o
   3   4  13          7.23          6.97         8.92 o
   4   4  13          0.50          7.08         6.12 o
   5   4  13          0.73        -11.93         7.95 o
   6   4  13         50.35         40.66         9.42 o
   7   4  13          2.19         -8.86         9.48 o
   8   4  13          0.47          0.00         7.68 o
   9   4  13         57.17         47.48        11.27 o
  10   4  13         54.65         61.29        12.17 o
  11   4  13        175.28        162.82        12.50 o
  12   4  13        319.92        317.29        15.00 o
  13   4  13         16.09         17.06        14.38 o
  14   4  13          9.93          4.60        15.11 o
  15   4  13          1.84        -13.48        17.05 o
 -18   5  13          8.91          4.46        16.63 o
 -17   5  13          0.30         20.54        12.80 o
 -16   5  13         14.69         18.83        15.03 o
 -15   5  13          4.19          3.85        12.92 o
 -14   5  13          9.94         18.73        14.86 o
 -13   5  13          0.92          5.14        10.26 o
 -12   5  13          1.28          5.17        10.83 o
 -11   5  13         50.66         35.63        12.04 o
 -10   5  13          4.66          7.87         9.62 o
  -9   5  13         25.61         26.40        13.88 o
  -8   5  13          0.31         -5.48         7.17 o
  -7   5  13        212.68        212.09        14.01 o
  -6   5  13        395.73        364.90        14.99 o
  -5   5  13        314.83        312.13        15.36 o
  -4   5  13        190.87        198.99        10.39 o
  -3   5  13        128.57        131.87        10.94 o
  -2   5  13          5.52         -2.79         8.99 o
  -1   5  13         55.37         61.88        12.82 o
   0   5  13        200.61        218.25        12.47 o
   1   5  13        216.17        187.48        13.00 o
   2   5  13        161.53        141.36        11.60 o
   3   5  13        151.34        124.28        15.59 o
   4   5  13         47.39         29.58        10.27 o
   5   5  13          0.63          2.17         9.88 o
   6   5  13         26.39         26.87        11.33 o
   7   5  13         47.07         38.41        12.68 o
   8   5  13          5.70         -6.89        10.86 o
   9   5  13        141.30        171.83        13.53 o
  10   5  13         34.41         59.80        12.62 o
  11   5  13          3.18         -6.57        14.97 o
  12   5  13          7.50          1.94        14.39 o
 -14   6  13         11.05         40.25        19.20 o
 -13   6  13          6.76          6.69        16.21 o
 -12   6  13         36.76         31.82        17.92 o
 -11   6  13          4.82         22.83        19.98 o
 -10   6  13          2.52          5.82        14.67 o
  -9   6  13        201.83        210.13        17.49 o
  -8   6  13        110.89        159.40        22.79 o
  -7   6  13          1.44          2.51        13.06 o
  -6   6  13         23.63         37.30        14.64 o
  -5   6  13         70.72         75.82        16.97 o
  -4   6  13         12.53          7.45        12.30 o
  -3   6  13         14.14         28.38        14.27 o
  -2   6  13         23.15         20.27        14.82 o
  -1   6  13        164.12        209.53        18.11 o
   0   6  13         15.17         29.39        16.24 o
   1   6  13          0.33         19.89         9.43 o
   2   6  13         13.28         23.71        14.04 o
   3   6  13          9.19         26.00        14.87 o
   4   6  13          0.81         -1.57        12.94 o
   5   6  13          4.83          5.85        11.52 o
   6   6  13          9.24         10.53        13.40 o
   7   6  13          0.62         -9.82        12.13 o
   8   6  13          2.60        -21.91        14.61 o
  -5   7  13        279.01        313.72        25.68 o
  -4   7  13          3.98         20.74        23.27 o
  -3   7  13          9.24         14.75        18.08 o
  -2   7  13          3.92         -4.95        16.68 o
  -1   7  13         48.08         27.14        18.40 o
   0   7  13         89.23         79.11        29.72 o
 -23   0  14          3.17         21.46        19.02 o
 -22   0  14          3.45         29.78        21.15 o
 -21   0  14          0.80         -2.87        19.68 o
 -20   0  14          4.66        -14.15        17.50 o
 -19   0  14          1.11         10.69        12.51 o
 -18   0  14          0.24         -6.56        13.83 o
 -17   0  14          0.07         11.18        10.77 o
 -16   0  14          0.03          1.95         7.60 o
 -15   0  14          1.47         17.70         9.49 o
 -14   0  14          0.91         10.51         8.80 o
 -13   0  14          2.26          8.93         9.15 o
 -12   0  14          0.01         -1.92         6.93 o
 -11   0  14          2.30          9.17         7.74 o
 -10   0  14          1.07         18.63         8.93 o
  -9   0  14         14.24         19.28         9.69 o
  -8   0  14         37.79         14.83         9.85 o
  -7   0  14        138.69        123.20        12.19 o
  -6   0  14        657.18        688.33        22.27 o
  -5   0  14       1445.98       1554.09        41.80 o
  -4   0  14       1579.62       1659.05        34.14 o
  -3   0  14        879.81        946.64        20.80 o
  -2   0  14        278.08        278.47        10.80 o
  -1   0  14         94.45        114.63         8.51 o
   0   0  14         85.88         96.23         9.95 o
   1   0  14        134.15        118.88        11.46 o
   2   0  14        172.96        154.24        11.24 o
   3   0  14        153.01        131.61        11.24 o
   4   0  14        103.50         95.34        10.25 o
   5   0  14         52.41         52.58        10.17 o
   6   0  14         11.17         26.86         9.96 o
   7   0  14          4.30         14.37         9.23 o
   8   0  14         10.06          3.68        10.64 o
   9   0  14          5.67         -1.89        12.69 o
  10   0  14          3.24         17.15        12.50 o
  11   0  14          1.14         -7.17        11.85 o
  12   0  14          0.62          5.89        10.25 o
  13   0  14          1.15         -1.66        14.77 o
  14   0  14          0.55          1.95        13.27 o
  15   0  14          0.57         10.80        13.83 o
  16   0  14          2.75          1.21        21.23 o
  17   0  14          0.26         13.61        17.40 o
 -23   1  14        140.56        126.41        15.96 o
 -22   1  14         24.24         27.21        17.77 o
 -21   1  14        143.86        148.05        16.60 o
 -20   1  14        195.61        141.00        13.65 o
 -19   1  14         22.16         -0.35        11.78 o
 -18   1  14         54.55         59.25        11.62 o
 -17   1  14          3.06          5.90        10.45 o
 -16   1  14         10.23         13.07         9.03 o
 -15   1  14          6.56         -2.33         8.60 o
 -14   1  14          8.22         26.04         9.25 o
 -13   1  14         22.45         26.85         8.03 o
 -12   1  14          0.41         10.64         6.13 o
 -11   1  14         30.83         37.26         7.83 o
 -10   1  14         78.58         62.74         8.14 o
  -9   1  14        120.42        106.31         8.07 o
  -8   1  14         21.96         17.97         8.42 o
  -7   1  14        239.23        218.22        11.70 o
  -6   1  14        813.73        866.23        20.16 o
  -5   1  14       1843.27       1995.63        31.61 o
  -4   1  14       5241.04       5656.37        61.72 o
  -3   1  14        113.21        121.82         8.95 o
  -2   1  14        478.21        484.92        10.40 o
  -1   1  14         70.53         80.64         6.38 o
   0   1  14        257.67        234.98         9.92 o
   1   1  14         24.05         22.62         6.13 o
   2   1  14        199.84        167.50         6.91 o
   3   1  14          9.07         15.36         6.17 o
   4   1  14         43.09         28.72         6.00 o
   5   1  14         54.51         34.92         6.63 o
   6   1  14        122.89         95.92         7.89 o
   7   1  14        129.30        111.11         8.21 o
   8   1  14        519.13        484.03        14.11 o
   9   1  14       1360.89       1507.03        28.05 o
  10   1  14        470.37        472.18        17.72 o
  11   1  14         67.81         93.98        11.25 o
  12   1  14         21.94         22.89        11.73 o
  13   1  14        145.90        155.23        10.92 o
  14   1  14        299.16        288.55        15.37 o
  15   1  14        126.80        131.76        13.66 o
  16   1  14          2.84          0.42        12.88 o
  17   1  14         11.51        -22.47        15.00 o
 -22   2  14         13.03         11.25        14.20 o
 -21   2  14          0.27         -2.84        10.59 o
 -20   2  14          2.21         -1.23        11.70 o
 -19   2  14          3.27         15.33        12.00 o
 -18   2  14          0.06         -0.17         6.73 o
 -17   2  14          2.76         12.89         8.91 o
 -16   2  14          0.00         -3.76         5.91 o
 -15   2  14          3.04         -0.12         7.90 o
 -14   2  14          9.50          2.45         8.02 o
 -13   2  14         29.57         34.61         8.88 o
 -12   2  14         46.99         33.01         8.48 o
 -11   2  14         50.20         35.19         8.60 o
 -10   2  14         57.60         46.52         7.92 o
  -9   2  14         36.90         34.95         7.91 o
  -8   2  14         21.49         21.90         7.20 o
  -7   2  14         73.61         73.57         8.22 o
  -6   2  14        226.63        238.32        11.88 o
  -5   2  14        613.48        618.96        15.23 o
  -4   2  14        659.45        681.76        14.01 o
  -3   2  14        220.75        216.87         9.05 o
  -2   2  14         27.63         29.31         6.61 o
  -1   2  14          0.43          3.19         4.78 o
   0   2  14          0.01          0.64         3.89 o
   1   2  14         12.53          6.47         6.54 o
   2   2  14         40.28         34.83         7.21 o
   3   2  14         39.17         43.16         7.92 o
   4   2  14         56.63         47.58         8.39 o
   5   2  14         43.20         51.29         8.10 o
   6   2  14          4.07         -0.21         6.97 o
   7   2  14          4.89          2.18         8.61 o
   8   2  14         12.43         -4.97         9.05 o
   9   2  14          3.63         -3.62         8.84 o
  10   2  14         16.47         36.15        11.68 o
  11   2  14         10.86         11.98        12.36 o
  12   2  14         10.30          7.97        22.74 o
  13   2  14          5.27          5.02        13.84 o
  14   2  14          2.60          1.13        10.95 o
  15   2  14          0.06          1.95         9.72 o
  16   2  14          0.62         -4.09        11.42 o
 -21   3  14        267.35        242.60        16.93 o
 -20   3  14       1899.86       2131.81        45.44 o
 -19   3  14        214.93        193.72        15.46 o
 -18   3  14          1.09         -0.60        11.22 o
 -17   3  14        400.69        359.33        19.38 o
 -16   3  14        233.76        216.47        12.42 o
 -15   3  14          3.36          9.51         9.48 o
 -14   3  14         30.56         53.43        11.09 o
 -13   3  14         52.00         45.84         8.72 o
 -12   3  14          1.58          6.11         7.72 o
 -11   3  14        138.89        136.14        11.67 o
 -10   3  14       1810.76       1940.65        28.71 o
  -9   3  14         10.76         12.46         9.16 o
  -8   3  14        262.31        213.45        10.32 o
  -7   3  14       6227.67       7058.29        88.00 o
  -6   3  14        644.60        591.65        26.86 o
  -5   3  14        809.44        805.63        18.79 o
  -4   3  14          1.20         -0.87         6.63 o
  -3   3  14          3.70         -2.68         7.42 o
  -2   3  14        115.45        120.51         8.34 o
  -1   3  14        131.86        143.76        10.34 o
   0   3  14          1.17         -0.88         8.50 o
   1   3  14        160.95        176.29        12.33 o
   2   3  14        987.55        908.08        16.58 o
   3   3  14        408.03        369.97        18.80 o
   4   3  14        183.13        134.42        11.13 o
   5   3  14       1237.69       1244.49        20.78 o
   6   3  14        641.46        609.77        18.00 o
   7   3  14          4.82         14.98         8.90 o
   8   3  14          1.18         -3.18         8.79 o
   9   3  14         29.27         28.01        10.91 o
  10   3  14         58.03        100.77        11.84 o
  11   3  14          5.37          7.17         9.95 o
  12   3  14        183.14        192.84        14.74 o
  13   3  14         12.94         -1.23        14.25 o
  14   3  14          8.92        -11.25        14.75 o
  15   3  14          4.22        -11.58        13.64 o
 -19   4  14          3.67        -10.46        13.69 o
 -18   4  14          0.14          8.29         9.07 o
 -17   4  14          6.17         20.36        13.41 o
 -16   4  14          1.06          6.03        10.00 o
 -15   4  14         10.00          9.74        11.29 o
 -14   4  14         12.93         -4.18        10.42 o
 -13   4  14         39.12         11.48        10.87 o
 -12   4  14         61.86         47.47        11.58 o
 -11   4  14         70.61         62.65        10.01 o
 -10   4  14         46.38         45.56        10.07 o
  -9   4  14         31.27         35.69         8.67 o
  -8   4  14          7.34          0.47         8.44 o
  -7   4  14         19.06         16.21         9.37 o
  -6   4  14         35.20         39.89         9.99 o
  -5   4  14        173.95        171.84        11.92 o
  -4   4  14        235.77        245.04        10.95 o
  -3   4  14         66.29         61.06        13.33 o
  -2   4  14         15.04         16.37        10.21 o
  -1   4  14          0.12         -7.21         5.53 o
   0   4  14          0.10         -0.33         6.11 o
   1   4  14          0.04         -7.70         6.04 o
   2   4  14          5.90         17.91         9.42 o
   3   4  14          0.15          2.50         7.72 o
   4   4  14          3.53          6.94         9.94 o
   5   4  14          5.77         16.42         9.39 o
   6   4  14          0.02          7.79         7.50 o
   7   4  14          8.40         14.79        10.43 o
   8   4  14          7.96         25.68        10.90 o
   9   4  14          6.30        -18.21        13.25 o
  10   4  14          3.04         -7.45        12.24 o
  11   4  14          0.08         12.99        10.04 o
  12   4  14          0.00        -12.47        10.29 o
  13   4  14         12.05         34.99        15.19 o
 -16   5  14          3.48        -13.11        15.37 o
 -15   5  14          7.02         15.43        13.03 o
 -14   5  14         75.21         94.25        15.46 o
 -13   5  14          1.71         -0.35        12.11 o
 -12   5  14          2.53         12.10        11.70 o
 -11   5  14          6.08         16.40        13.73 o
 -10   5  14         72.18         60.62        14.71 o
  -9   5  14          0.03         -4.36         8.48 o
  -8   5  14          3.27         -8.32        10.56 o
  -7   5  14        115.13        121.14        17.20 o
  -6   5  14         99.07         76.06        18.31 o
  -5   5  14         36.31         18.77        15.02 o
  -4   5  14        587.06        601.83        20.21 o
  -3   5  14        345.80        351.64        15.38 o
  -2   5  14         18.75          4.48        10.85 o
  -1   5  14        136.00        184.65        12.69 o
   0   5  14          0.08         -3.09         7.33 o
   1   5  14         96.85        113.95        12.30 o
   2   5  14         38.13         31.53        11.94 o
   3   5  14         10.81         40.24        12.54 o
   4   5  14          0.24          1.41        10.30 o
   5   5  14          1.74         -2.58        10.02 o
   6   5  14        144.15        190.33        13.59 o
   7   5  14         69.41         83.88        14.03 o
   8   5  14        314.45        323.96        15.99 o
   9   5  14        571.59        613.01        20.71 o
  10   5  14        504.61        643.60        27.25 o
 -12   6  14          1.34         -5.18        17.64 o
 -11   6  14          0.42         25.51        15.22 o
 -10   6  14          3.20          5.97        23.44 o
  -9   6  14          2.45         -3.32        17.01 o
  -8   6  14          0.01          7.86        13.24 o
  -7   6  14          3.86        -14.06        17.95 o
  -6   6  14         17.05          9.91        20.80 o
  -5   6  14         48.68         44.11        24.16 o
  -4   6  14        136.46        121.30        23.38 o
  -3   6  14        130.04        106.69        19.31 o
  -2   6  14        102.44        116.43        17.05 o
  -1   6  14         72.66         98.74        18.60 o
   0   6  14        114.17        118.13        15.09 o
   1   6  14         30.45         60.30        16.31 o
   2   6  14         12.45         21.58        15.40 o
   3   6  14          0.01          0.63        10.80 o
   4   6  14          1.42         -0.69        15.14 o
   5   6  14         20.63         10.48        16.42 o
   6   6  14          0.11        -13.75        20.20 o
 -22   1  15         28.03         24.28        16.79 o
 -21   1  15          0.10         17.77        12.17 o
 -20   1  15          0.38         -9.00         9.51 o
 -19   1  15         23.03         32.10        12.78 o
 -18   1  15          2.52         14.25        12.48 o
 -17   1  15          2.69          1.87         9.39 o
 -16   1  15          2.76          4.73         9.69 o
 -15   1  15          0.00          4.15         6.22 o
 -14   1  15          1.58          8.56         7.84 o
 -13   1  15          0.16          5.51         6.62 o
 -12   1  15         23.44         20.90         8.73 o
 -11   1  15         20.90         10.48         9.51 o
 -10   1  15          4.19          2.14        10.06 o
  -9   1  15         29.00         16.64        12.73 o
  -8   1  15          0.03         -8.96         5.98 o
  -7   1  15          0.30         -3.68         6.11 o
  -6   1  15          7.09          7.83         8.25 o
  -5   1  15         18.14          9.10         9.89 o
  -4   1  15         87.16         80.10         9.74 o
  -3   1  15        172.32        159.81        12.58 o
  -2   1  15         25.59         19.34        11.65 o
  -1   1  15          0.17         -1.69         4.89 o
   0   1  15         23.95         22.74         6.93 o
   1   1  15         68.05         77.55         6.90 o
   2   1  15         83.11         87.78         8.24 o
   3   1  15         35.14         27.71         6.89 o
   4   1  15         59.56         79.87         8.73 o
   5   1  15         44.89         34.92         7.60 o
   6   1  15          0.47          0.21         6.60 o
   7   1  15          4.13          9.64         6.53 o
   8   1  15          2.95          0.22         6.92 o
   9   1  15          4.83          3.83         9.31 o
  10   1  15          3.06          3.49         9.20 o
  11   1  15          4.71         -2.21         9.45 o
  12   1  15         23.01         14.04        12.20 o
  13   1  15          0.37        -14.65        10.17 o
  14   1  15          0.54          9.30        11.27 o
  15   1  15         24.95         37.88        13.15 o
 -21   2  15         59.06         63.15        20.09 o
 -20   2  15         21.33         18.01        14.42 o
 -19   2  15          6.61         35.33        13.63 o
 -18   2  15         24.57         64.93        15.01 o
 -17   2  15         43.18         37.10        11.59 o
 -16   2  15          3.18          0.98        10.16 o
 -15   2  15          2.65         -0.52         8.45 o
 -14   2  15          0.18          9.64         7.50 o
 -13   2  15         25.62         24.20         9.07 o
 -12   2  15         44.41         44.03         9.15 o
 -11   2  15          3.92          0.18         9.08 o
 -10   2  15         59.77         97.58        12.85 o
  -9   2  15          5.06         13.66         9.66 o
  -8   2  15        107.56        113.84        13.22 o
  -7   2  15         17.49         21.69         9.77 o
  -6   2  15          9.32         -4.33         8.28 o
  -5   2  15         96.87         80.70        14.73 o
  -4   2  15        314.21        303.00        17.03 o
  -3   2  15        285.43        293.66        12.49 o
  -2   2  15        151.86        162.37        12.14 o
  -1   2  15         24.57         34.21         7.31 o
   0   2  15          2.70          7.43         6.84 o
   1   2  15         14.62         13.69         7.83 o
   2   2  15        158.14        176.36        13.10 o
   3   2  15         69.22         69.21        10.01 o
   4   2  15         15.58         21.64         9.56 o
   5   2  15          1.24         -1.60         8.27 o
   6   2  15         45.53         36.98         9.43 o
   7   2  15          3.93         14.50         9.86 o
   8   2  15          8.11         27.50        13.20 o
   9   2  15          3.04          3.56        10.92 o
  10   2  15          2.98         24.11        13.74 o
  11   2  15          1.84        -18.98        12.68 o
  12   2  15          0.34         -8.68        11.38 o
  13   2  15          1.20          4.12        12.05 o
  14   2  15          1.36         -3.07         9.63 o
 -20   3  15          8.01        -13.27        14.82 o
 -19   3  15         85.83         81.85        15.48 o
 -18   3  15          0.32          3.21        11.04 o
 -17   3  15          1.39         11.49        12.42 o
 -16   3  15         16.90          9.72        10.26 o
 -15   3  15          9.17         10.94        10.57 o
 -14   3  15         13.98         13.64        10.39 o
 -13   3  15          1.98         -9.67         8.98 o
 -12   3  15         10.43         22.05         9.75 o
 -11   3  15         45.06         38.01        10.85 o
 -10   3  15         14.56         27.01        12.05 o
  -9   3  15         78.00        119.99        11.78 o
  -8   3  15         58.90         57.04        11.11 o
  -7   3  15         19.24          9.63        10.72 o
  -6   3  15        402.68        383.98        16.01 o
  -5   3  15          0.42          0.17         9.06 o
  -4   3  15        168.18        198.62        14.10 o
  -3   3  15        221.29        224.43        16.74 o
  -2   3  15        108.58         67.06        12.20 o
  -1   3  15          3.00         23.68        10.07 o
   0   3  15         91.80         94.40        10.10 o
   1   3  15        117.35        112.60         9.58 o
   2   3  15         77.69         82.68         9.64 o
   3   3  15         35.69         34.17        10.48 o
   4   3  15        146.10        121.38         9.82 o
   5   3  15         40.23         17.81        11.34 o
   6   3  15          8.56         11.46        10.22 o
   7   3  15         11.36         11.20        11.54 o
   8   3  15          0.55          2.29         8.57 o
   9   3  15          0.02          4.86         7.95 o
  10   3  15         20.55         13.23        13.85 o
  11   3  15         37.12         55.81        14.60 o
  12   3  15        100.50        105.70        23.87 o
  13   3  15         29.17         19.82        17.94 o
 -18   4  15        161.10        194.03        21.00 o
 -17   4  15         37.64         26.68        14.88 o
 -16   4  15         22.96         30.26        13.96 o
 -15   4  15         10.23         16.52        13.84 o
 -14   4  15          4.00         13.97        16.76 o
 -13   4  15          0.36         -7.54         8.38 o
 -12   4  15          0.25         11.96        12.95 o
 -11   4  15         62.91         62.54        13.18 o
 -10   4  15          3.16         -4.41        11.05 o
  -9   4  15        127.23        119.30        13.46 o
  -8   4  15        105.40         83.82        14.18 o
  -7   4  15         23.37         19.81        10.66 o
  -6   4  15         23.80         33.85        11.14 o
  -5   4  15          3.78         -6.74         8.56 o
  -4   4  15        191.90        170.67        11.99 o
  -3   4  15        130.83        106.92        11.54 o
  -2   4  15         15.07         19.64        11.95 o
  -1   4  15         50.02         67.97         9.40 o
   0   4  15        123.47        120.08        11.38 o
   1   4  15         11.13         10.03        10.92 o
   2   4  15        157.75        140.53        12.15 o
   3   4  15         17.70         14.32        12.11 o
   4   4  15         29.76         39.18        14.27 o
   5   4  15         13.40         19.79        12.59 o
   6   4  15         37.47         44.78        13.13 o
   7   4  15          2.73        -12.53        11.61 o
   8   4  15          0.26         19.77         9.69 o
   9   4  15         27.49         10.09        12.78 o
  10   4  15          4.90         16.36        13.12 o
  11   4  15         14.85        -11.75        17.69 o
 -14   5  15          4.81          8.26        15.24 o
 -13   5  15          5.50          9.94        14.64 o
 -12   5  15          3.26          6.80        15.17 o
 -11   5  15         13.05         12.01        14.92 o
 -10   5  15          0.20         21.44        11.96 o
  -9   5  15         39.87         41.16        20.07 o
  -8   5  15        146.09        174.96        21.80 o
  -7   5  15        172.19        185.61        20.04 o
  -6   5  15        378.03        334.23        23.80 o
  -5   5  15        127.10        129.74        16.91 o
  -4   5  15          3.72        -12.04        15.85 o
  -3   5  15        272.28        329.92        21.53 o
  -2   5  15          6.23         30.43        14.13 o
  -1   5  15          9.15         23.32        20.14 o
   0   5  15          6.97         10.49        15.20 o
   1   5  15         30.42         26.31        14.18 o
   2   5  15          4.07         14.66        11.14 o
   3   5  15          1.59         -6.60        11.08 o
   4   5  15         15.34        -17.62        14.72 o
   5   5  15          5.86          2.40        12.57 o
   6   5  15          0.57         -1.26        11.81 o
   7   5  15         32.87         35.78        14.72 o
   8   5  15          0.00         -2.46         9.82 o
  -8   6  15          4.42         12.16        21.32 o
  -7   6  15         17.17         34.65        37.21 o
  -6   6  15         92.10        119.41        27.01 o
  -5   6  15         50.65         47.81        30.08 o
  -4   6  15        273.81        263.16        26.23 o
  -3   6  15        242.08        273.22        28.01 o
  -2   6  15         75.91         51.27        20.52 o
  -1   6  15         10.82         -4.94        20.07 o
   0   6  15         11.10         23.66        18.13 o
   1   6  15          0.15        -22.84        15.23 o
 -21   0  16         87.92        124.99        29.10 o
 -20   0  16          0.00        -12.09        13.47 o
 -19   0  16        221.90        188.54        23.83 o
 -18   0  16          1.31        -11.24        17.11 o
 -17   0  16        500.24        442.42        27.16 o
 -16   0  16         41.04         79.13        28.18 o
 -15   0  16         74.86         67.76        20.52 o
 -14   0  16         64.39        139.73        26.11 o
 -13   0  16          0.00         -6.76        15.15 o
 -12   0  16         14.73         -4.74        19.24 o
 -11   0  16         90.43         88.94        23.46 o
 -10   0  16        117.75        143.25        24.19 o
  -9   0  16         16.98         11.56        21.29 o
  -8   0  16          6.55         -8.72        19.98 o
  -7   0  16        727.28        783.38        70.35 o
  -6   0  16       1292.09       1402.48        39.95 o
  -5   0  16         17.37         32.17        21.77 o
  -4   0  16        849.89        867.28        37.75 o
  -3   0  16       2405.38       2475.76        53.08 o
  -2   0  16        357.55        350.42        28.76 o
  -1   0  16          2.16         17.37        17.80 o
   0   0  16        182.69        171.69        19.99 o
   1   0  16        666.61        646.47        23.71 o
   2   0  16        223.47        226.71        13.80 o
   3   0  16         17.99         18.26        14.30 o
   4   0  16        451.53        501.87        24.90 o
   5   0  16        500.30        484.10        18.84 o
   6   0  16       2017.20       2405.62        41.79 o
   7   0  16       1107.66       1196.23        28.88 o
   8   0  16         77.39        100.58        16.61 o
   9   0  16       1047.39       1095.35        31.56 o
  10   0  16        311.77        410.91        21.67 o
  11   0  16          9.15          8.46        16.78 o
  12   0  16          7.72         -7.59        26.05 o
  13   0  16          3.03         -7.53        14.84 o
  14   0  16          0.62         -1.69        25.96 o
 -20   1  16          0.27        -11.79        12.22 o
 -19   1  16          0.16         -9.68         9.12 o
 -18   1  16          1.12         -8.37        11.86 o
 -17   1  16          3.88         29.85        11.35 o
 -16   1  16          7.83          3.26        11.08 o
 -15   1  16          1.30         -3.43        12.35 o
 -14   1  16          0.15          0.83         7.61 o
 -13   1  16          0.80         -9.11        10.78 o
 -12   1  16          7.88          7.39         9.85 o
 -11   1  16         14.42         19.13        12.10 o
 -10   1  16         16.79          9.40        11.54 o
  -9   1  16         28.01         30.21        10.44 o
  -8   1  16         39.99         60.20        11.07 o
  -7   1  16         34.25         39.50        10.97 o
  -6   1  16         38.68         38.57        11.93 o
  -5   1  16         32.41         16.63        12.57 o
  -4   1  16          0.10          2.20         9.19 o
  -3   1  16        106.03         89.62        12.88 o
  -2   1  16        278.37        251.79        17.81 o
  -1   1  16        179.03        145.22        14.40 o
   0   1  16         14.57          8.90        11.91 o
   1   1  16          6.01        -12.06        10.15 o
   2   1  16          0.36          9.76         5.81 o
   3   1  16         67.81         58.17         8.55 o
   4   1  16        237.00        239.79         9.62 o
   5   1  16        268.62        240.40        10.82 o
   6   1  16        145.68        139.57         9.92 o
   7   1  16        136.33        118.15        11.27 o
   8   1  16         33.42         31.95        12.99 o
   9   1  16          2.05         12.14        10.35 o
  10   1  16         11.11          8.83        10.07 o
  11   1  16         40.87         56.19        14.33 o
  12   1  16         75.21         82.20        16.37 o
  13   1  16        114.54        158.20        15.71 o
 -20   2  16        475.43        455.05        27.62 o
 -19   2  16         93.59         53.35        16.20 o
 -18   2  16          3.82         -3.80        12.35 o
 -17   2  16        118.42        151.79        14.68 o
 -16   2  16        172.92        223.31        15.27 o
 -15   2  16         78.73        116.17        13.35 o
 -14   2  16         10.43         18.43        11.96 o
 -13   2  16        292.30        263.45        20.70 o
 -12   2  16         70.22        101.07        12.95 o
 -11   2  16        330.49        364.04        15.52 o
 -10   2  16       1166.15       1292.41        26.74 o
  -9   2  16        772.10        814.48        21.09 o
  -8   2  16         33.11         28.70        11.31 o
  -7   2  16        245.03        253.00        13.60 o
  -6   2  16         53.55         45.90        10.91 o
  -5   2  16         81.81         88.54        11.88 o
  -4   2  16        213.23        211.13        12.80 o
  -3   2  16         77.72         80.43        12.82 o
  -2   2  16         32.97         15.81        12.49 o
  -1   2  16         24.78         29.49        14.58 o
   0   2  16        190.94        195.59        17.37 o
   1   2  16       1012.18       1114.88        36.80 o
   2   2  16        925.99       1011.38        20.52 o
   3   2  16        477.59        496.96        15.19 o
   4   2  16          3.39         22.73        11.99 o
   5   2  16         14.83         -8.43        10.57 o
   6   2  16         22.47         25.02        11.20 o
   7   2  16         82.62         72.78        11.77 o
   8   2  16          0.27          8.02         9.06 o
   9   2  16          0.30         -3.19         8.71 o
  10   2  16         19.33         -7.03        11.32 o
  11   2  16          0.14          2.41         9.00 o
  12   2  16         51.84         57.28        12.72 o
  13   2  16        109.43        187.15        27.43 o
 -18   3  16         10.71         34.32        15.34 o
 -17   3  16          2.31         -3.00        13.93 o
 -16   3  16          1.15         -0.76        13.38 o
 -15   3  16          0.00         -1.47         9.73 o
 -14   3  16          0.44          3.45         9.60 o
 -13   3  16          0.22         -7.89        10.12 o
 -12   3  16          0.33         14.98         9.75 o
 -11   3  16          0.01         -6.27         8.10 o
 -10   3  16          0.90          7.16         8.78 o
  -9   3  16          0.96          0.42        10.79 o
  -8   3  16          0.14          8.43         8.05 o
  -7   3  16          1.75         -7.12        11.37 o
  -6   3  16          5.26         -2.51        11.91 o
  -5   3  16          0.00          5.32         7.92 o
  -4   3  16         25.06          8.02        10.52 o
  -3   3  16        138.49        134.36        12.45 o
  -2   3  16        212.26        240.12        15.00 o
  -1   3  16        103.93        112.44        13.22 o
   0   3  16          0.77         -2.69        11.51 o
   1   3  16         63.70         73.06        15.36 o
   2   3  16         81.06         77.46        12.09 o
   3   3  16          4.76          1.83         9.42 o
   4   3  16          4.47         16.75        10.54 o
   5   3  16         13.04         -1.49        11.63 o
   6   3  16         15.59          8.85        13.44 o
   7   3  16         18.49          6.13        14.04 o
   8   3  16          1.60          0.12        12.49 o
   9   3  16          0.05          5.89        11.22 o
  10   3  16         17.28         34.97        17.34 o
  11   3  16         21.41         79.43        19.01 o
 -16   4  16         58.37         72.31        17.68 o
 -15   4  16         36.74         47.10        16.76 o
 -14   4  16         12.14         11.35        17.12 o
 -13   4  16         79.15         77.00        15.69 o
 -12   4  16         34.15         43.14        15.57 o
 -11   4  16        119.78        111.10        16.38 o
 -10   4  16        751.56        688.68        29.20 o
  -9   4  16        157.03        125.58        14.80 o
  -8   4  16          2.96          8.88        12.71 o
  -7   4  16         66.67         62.74        14.68 o
  -6   4  16         47.45         31.49        12.08 o
  -5   4  16        326.35        337.21        15.46 o
  -4   4  16        547.37        569.18        19.50 o
  -3   4  16          0.60         -8.55         9.76 o
  -2   4  16         32.06         31.93        13.24 o
  -1   4  16         20.01          2.11        14.99 o
   0   4  16         24.11         30.01        14.87 o
   1   4  16        383.02        343.21        19.74 o
   2   4  16        376.94        341.92        18.40 o
   3   4  16        199.38        147.96        14.48 o
   4   4  16          1.39         -1.66        10.47 o
   5   4  16          0.21         12.66         8.45 o
   6   4  16         87.85         86.42        14.65 o
   7   4  16         98.58        109.77        16.49 o
   8   4  16          0.00         -4.40         9.51 o
   9   4  16          4.05         13.47        15.73 o
 -12   5  16          1.22         15.36        20.09 o
 -11   5  16          4.51         29.51        17.60 o
 -10   5  16         10.56         37.78        23.57 o
  -9   5  16         31.58         38.59        22.72 o
  -8   5  16         46.14         35.29        19.28 o
  -7   5  16        100.63         84.02        23.70 o
  -6   5  16         59.45         56.54        23.71 o
  -5   5  16         60.77         66.71        19.88 o
  -4   5  16         12.57         14.48        19.10 o
  -3   5  16          0.02         14.48        16.69 o
  -2   5  16         51.30         59.56        18.04 o
  -1   5  16         34.91         24.38        18.19 o
   0   5  16          5.93         31.84        16.80 o
   1   5  16          0.44          9.25        13.22 o
   2   5  16          1.33          8.15        17.34 o
   3   5  16          0.08         10.33        15.99 o
   4   5  16          7.11          4.10        16.23 o
   5   5  16         11.00         31.78        23.49 o
 -19   1  17         15.45         18.59        22.22 o
 -18   1  17         15.29         34.20        25.40 o
 -17   1  17         10.40         52.17        18.51 o
 -16   1  17         30.11         38.38        17.81 o
 -15   1  17         19.67         32.11        14.84 o
 -14   1  17         13.61         12.76        13.49 o
 -13   1  17          1.44          4.93        12.09 o
 -12   1  17          0.15         14.79         9.62 o
 -11   1  17         12.46         19.21        12.70 o
 -10   1  17          0.53         11.98         8.70 o
  -9   1  17          1.81         -7.16        10.23 o
  -8   1  17          3.37         11.53        11.68 o
  -7   1  17          0.84          4.60        11.01 o
  -6   1  17          1.56          5.53        11.40 o
  -5   1  17          8.02         -2.54        13.93 o
  -4   1  17         20.72         29.30        15.15 o
  -3   1  17         25.61         24.80        12.29 o
  -2   1  17          0.28         11.57        10.39 o
  -1   1  17         18.91          5.27        14.24 o
   0   1  17         51.98         64.78        13.82 o
   1   1  17         49.08         46.32        14.25 o
   2   1  17         20.09         13.96        15.33 o
   3   1  17          0.76          3.53        11.68 o
   4   1  17         57.75          0.02        22.69 o
   5   1  17         66.24         60.32        12.07 o
   6   1  17          0.87         10.57         8.89 o
   7   1  17         29.62         40.47        11.12 o
   8   1  17          6.02          8.09        10.61 o
   9   1  17          0.59        -17.60        11.73 o
  10   1  17          1.98         -4.77        12.84 o
  11   1  17          0.01        -13.13        10.42 o
 -18   2  17         14.50         26.29        19.76 o
 -17   2  17         19.63         41.11        18.16 o
 -16   2  17          3.08          4.42        15.47 o
 -15   2  17          0.08         19.64        10.80 o
 -14   2  17          1.45         -7.49        10.94 o
 -13   2  17         10.37         -4.90        13.54 o
 -12   2  17          2.13          5.11        11.99 o
 -11   2  17          2.57          3.05        10.82 o
 -10   2  17          3.97         -9.81        10.31 o
  -9   2  17          1.49          2.62        10.98 o
  -8   2  17         28.67         30.20        12.87 o
  -7   2  17         51.85         60.70        11.50 o
  -6   2  17         14.97         39.40        15.12 o
  -5   2  17          3.53         -8.09        11.65 o
  -4   2  17         32.13         44.58        14.71 o
  -3   2  17        105.94        131.50        15.79 o
  -2   2  17        231.48        218.63        26.85 o
  -1   2  17        185.21        157.89        17.45 o
   0   2  17         76.67         98.17        16.39 o
   1   2  17          0.05          3.53         9.72 o
   2   2  17         44.60         35.99        17.01 o
   3   2  17        169.41        152.82        18.16 o
   4   2  17          9.60         14.26        25.19 o
   5   2  17          4.75        -10.98        12.29 o
   6   2  17         16.69         10.36        10.69 o
   7   2  17          2.58         -8.56        11.39 o
   8   2  17          1.54          0.49        11.15 o
   9   2  17         10.21         24.24        11.82 o
  10   2  17          3.06          3.64        14.76 o
 -16   3  17         67.03         80.17        20.30 o
 -15   3  17        120.80        171.04        18.02 o
 -14   3  17         84.23         70.75        15.31 o
 -13   3  17         23.05         54.98        17.69 o
 -12   3  17          0.03         -0.73         9.05 o
 -11   3  17         26.12         25.84        13.95 o
 -10   3  17         18.48         25.20        12.15 o
  -9   3  17          3.11        -16.48        10.99 o
  -8   3  17         26.83         38.34        13.36 o
  -7   3  17         49.33         48.39        16.56 o
  -6   3  17        105.43        124.75        15.74 o
  -5   3  17          4.27          4.52        13.76 o
  -4   3  17         14.34         13.29        14.52 o
  -3   3  17         42.90         45.10        14.83 o
  -2   3  17          1.74         -2.01        11.82 o
  -1   3  17         59.54         58.40        14.17 o
   0   3  17        322.13        355.48        19.31 o
   1   3  17         61.24         52.09        14.61 o
   2   3  17         14.33          1.49        16.77 o
   3   3  17          4.84         25.75        17.13 o
   4   3  17          8.69        -13.28        16.00 o
   5   3  17         29.31          2.34        19.53 o
   6   3  17         18.94         23.00        15.84 o
   7   3  17          5.99         17.38        17.83 o
   8   3  17          0.30         -6.82        13.04 o
   9   3  17         32.33         42.38        26.56 o
 -13   4  17          2.85          0.26        14.11 o
 -12   4  17         55.47         34.90        17.71 o
 -11   4  17          4.03         11.69        14.41 o
 -10   4  17          7.82        -26.53        17.69 o
  -9   4  17         55.64         17.92        14.52 o
  -8   4  17         51.82         66.00        15.71 o
  -7   4  17         75.43         57.08        16.55 o
  -6   4  17         28.11          2.39        14.50 o
  -5   4  17         32.59         15.54        14.89 o
  -4   4  17          9.30          2.34        13.28 o
  -3   4  17          4.49         -2.09        13.89 o
  -2   4  17         17.62         26.19        17.19 o
  -1   4  17          7.35        -18.35        17.18 o
   0   4  17          0.01         -4.87        12.08 o
   1   4  17         74.71         96.76        17.02 o
   2   4  17        276.85        310.10        20.75 o
   3   4  17        286.83        315.27        22.29 o
   4   4  17         37.30         38.82        18.43 o
   5   4  17          3.62          6.38        22.22 o
   6   4  17         14.91         -7.78        50.99 o
  -7   5  17          4.09        -10.62        51.61 o
  -6   5  17        199.34        240.73        26.45 o
  -5   5  17         28.96         14.94        23.14 o
  -4   5  17         25.93         14.29        27.63 o
  -3   5  17         42.39         11.43        19.45 o
  -2   5  17         16.29         11.36        17.36 o
  -1   5  17        205.02        244.77        20.85 o
 -17   0  18         27.46         78.80        33.48 o
 -16   0  18         25.82         84.78        30.92 o
 -15   0  18         53.01         80.61        49.95 o
 -14   0  18         73.98        104.48        42.90 o
 -13   0  18         55.97         63.92        24.18 o
 -12   0  18          6.52         -3.05        21.16 o
 -11   0  18          0.73        -13.23        18.22 o
 -10   0  18          0.24         -8.19        19.93 o
  -9   0  18          3.90         13.42        23.17 o
  -8   0  18          7.27        -29.57        23.97 o
  -7   0  18          5.45          1.56        27.16 o
  -6   0  18          5.79         15.05        18.77 o
  -5   0  18          0.12         -2.68        13.04 o
  -4   0  18          8.09        -21.99        18.72 o
  -3   0  18         65.17         56.44        20.72 o
  -2   0  18        151.04        149.08        19.85 o
  -1   0  18         86.71         61.69        23.36 o
   0   0  18         13.21         27.37        18.97 o
   1   0  18          0.00         -6.83        16.32 o
   2   0  18          2.42         -3.60        21.01 o
   3   0  18         44.49        104.66        34.13 o
   4   0  18         86.03        135.11        31.46 o
   5   0  18          1.27          7.70        28.38 o
   6   0  18         93.39         49.24        36.18 o
   7   0  18        104.04         98.01        34.17 o
   8   0  18        106.63        119.82        40.60 o
   9   0  18         64.01          8.78        49.24 o
 -17   1  18         12.18          4.95        22.87 o
 -16   1  18         37.55         40.05        22.44 o
 -15   1  18         43.56         95.47        22.89 o
 -14   1  18        221.20        247.98        19.05 o
 -13   1  18        454.90        506.95        22.92 o
 -12   1  18         12.91         13.58        13.45 o
 -11   1  18         63.05         65.04        16.21 o
 -10   1  18         23.59         31.47        16.82 o
  -9   1  18        139.41        132.52        17.44 o
  -8   1  18          4.17         -7.50        12.78 o
  -7   1  18        724.26        723.98        27.01 o
  -6   1  18        409.22        380.92        18.24 o
  -5   1  18        667.22        745.44        29.62 o
  -4   1  18        608.39        653.29        23.39 o
  -3   1  18          1.44        -11.64        13.93 o
  -2   1  18          5.76         -6.11        13.17 o
  -1   1  18          2.88         -1.23        17.60 o
   0   1  18          1.99        -14.76        13.38 o
   1   1  18         71.16         68.73        16.59 o
   2   1  18          1.45         19.79        13.89 o
   3   1  18        100.54        116.49        17.98 o
   4   1  18        814.75        778.01        34.52 o
   5   1  18          1.08         15.73        16.99 o
   6   1  18       1388.95       1711.44        52.58 o
   7   1  18        161.31        176.73        23.06 o
   8   1  18          0.91         -5.69        20.66 o
   9   1  18         13.18         43.10        41.11 o
 -15   2  18          7.99         20.45        17.26 o
 -14   2  18         22.41         31.86        16.43 o
 -13   2  18         13.00         31.06        16.18 o
 -12   2  18          3.30         10.56        12.81 o
 -11   2  18          0.48          9.46        11.97 o
 -10   2  18          1.13         -6.56        10.73 o
  -9   2  18          0.71         16.00        11.64 o
  -8   2  18          2.33         -2.20        12.45 o
  -7   2  18          3.69         -9.15        12.38 o
  -6   2  18          3.69         -2.76        12.36 o
  -5   2  18          9.69        -10.66        13.76 o
  -4   2  18          3.58         -2.16        16.94 o
  -3   2  18          0.01         15.40        11.66 o
  -2   2  18          2.49        -27.08        18.05 o
  -1   2  18          0.96         -9.05        15.57 o
   0   2  18         26.80         20.65        19.20 o
   1   2  18         50.38         54.34        24.88 o
   2   2  18          5.60         15.61        18.62 o
   3   2  18         28.32         29.58        19.08 o
   4   2  18         92.74         76.11        19.89 o
   5   2  18         18.03         30.50        21.52 o
   6   2  18          8.85         -0.37        21.30 o
   7   2  18         27.74         27.24        23.18 o
   8   2  18         22.73        -13.76        44.44 o
 -13   3  18       1049.37       1186.15        32.41 o
 -12   3  18        470.47        492.66        22.15 o
 -11   3  18         78.04         94.82        16.70 o
 -10   3  18        456.16        464.01        26.94 o
  -9   3  18        548.62        471.27        21.98 o
  -8   3  18          3.27          1.13        12.98 o
  -7   3  18         18.80         20.22        17.27 o
  -6   3  18        191.16        219.42        16.73 o
  -5   3  18        274.13        311.10        17.99 o
  -4   3  18         42.71         49.53        14.77 o
  -3   3  18         63.86         50.58        15.24 o
  -2   3  18          7.88          8.82        16.15 o
  -1   3  18          0.02         -3.33         9.42 o
   0   3  18        127.86         87.28        16.11 o
   1   3  18        247.14        247.46        21.70 o
   2   3  18         14.76         10.05        19.57 o
   3   3  18        458.59        496.59        33.26 o
   4   3  18        119.62        105.20        25.71 o
   5   3  18         17.84         22.81        24.64 o
  -9   4  18          4.11          8.83        18.10 o
  -8   4  18          0.05         -5.88        13.25 o
  -7   4  18          2.12         -5.08        14.71 o
  -6   4  18          5.54          8.28        13.99 o
  -5   4  18          1.96          7.07        11.67 o
  -4   4  18          1.40         -6.88        13.90 o
  -3   4  18          0.05          4.76        10.33 o
  -2   4  18          0.01         -0.82        11.64 o
  -1   4  18          8.41         25.01        17.74 o
   0   4  18         19.78         10.74        18.44 o
   1   4  18         27.01         12.36        22.52 o
 -14   1  19          0.22         -1.72        19.70 o
 -13   1  19          0.25          3.03        12.21 o
 -12   1  19          0.85         15.03        15.02 o
 -11   1  19          1.36          5.82        14.38 o
 -10   1  19          1.70        -12.95        14.36 o
  -9   1  19          2.63         -0.72        16.74 o
  -8   1  19         20.22         14.51        18.37 o
  -7   1  19         17.60         14.21        15.95 o
  -6   1  19         11.02         21.03        17.32 o
  -5   1  19         50.54         66.23        18.15 o
  -4   1  19          2.57          0.35        19.04 o
  -3   1  19          1.49          4.45        13.21 o
  -2   1  19          9.42         24.14        23.56 o
  -1   1  19         16.15         15.34        18.30 o
   0   1  19         20.28         54.06        20.10 o
   1   1  19          1.98        -10.23        17.06 o
   2   1  19          0.06         -9.63        11.33 o
   3   1  19          1.87         -4.15        25.09 o
   4   1  19          1.74         10.09        22.77 o
   5   1  19          0.40         -4.96        22.70 o
   6   1  19         14.41        -16.59        27.49 o
 -12   2  19         30.18         31.55        16.40 o
 -11   2  19          2.18         25.14        15.51 o
 -10   2  19          0.43          0.75        11.59 o
  -9   2  19          0.21        -17.70        12.10 o
  -8   2  19         12.00         18.58        14.59 o
  -7   2  19          5.45          1.67        17.78 o
  -6   2  19         18.34         22.93        24.00 o
  -5   2  19         16.12         -5.19        17.58 o
  -4   2  19          1.01         13.90        17.25 o
  -3   2  19          5.79         38.25        17.90 o
  -2   2  19         52.57         20.09        19.21 o
  -1   2  19         63.94         59.89        24.21 o
   0   2  19         54.22         61.86        28.30 o
   1   2  19          0.47         18.05        13.80 o
   2   2  19         53.05         44.00        27.62 o
   3   2  19        112.30         91.79        22.66 o
   4   2  19          0.02          4.96        14.90 o
  -9   3  19          6.61         47.03        18.39 o
  -8   3  19          0.40        -19.39        12.93 o
  -7   3  19         29.43         26.48        17.80 o
  -6   3  19         43.65         67.91        19.38 o
  -5   3  19         22.08         27.14        16.36 o
  -4   3  19          0.03         23.23        12.85 o
  -3   3  19          7.08        -10.42        18.11 o
  -2   3  19         80.01         65.69        21.24 o
  -1   3  19         47.70         59.29        29.79 o
   0   3  19         12.35        -19.96        20.96 o
   1   3  19         14.32          5.73        23.89 o
 -10   0  20        799.45        823.11        60.76 o
  -9   0  20       1472.02       1683.94        64.62 o
  -8   0  20        198.13        196.73        30.53 o
  -7   0  20        227.23        228.82        29.64 o
  -6   0  20        590.45        525.77        34.67 o
  -5   0  20         78.14         75.65        34.73 o
  -4   0  20         13.24          1.02        31.35 o
  -3   0  20        134.17        156.43        30.70 o
  -2   0  20         64.26         87.09        32.51 o
  -1   0  20          6.65         11.53        37.50 o
   0   0  20        413.56        391.57        33.69 o
   1   0  20          6.51        -15.97        27.24 o
  -9   1  20          1.96         -4.28        16.69 o
  -8   1  20          6.61          7.34        17.73 o
  -7   1  20         23.37         28.00        17.89 o
  -6   1  20         47.32         59.55        21.62 o
  -5   1  20        106.92         78.52        20.23 o
  -4   1  20        133.76        157.09        23.97 o
  -3   1  20        136.45        157.20        24.87 o
  -2   1  20         87.81         71.04        18.22 o
  -1   1  20         13.52         14.86        23.16 o
   0   1  20          0.57        -30.69        20.46 o
   1   1  20          3.01          9.72        20.28 o
  -5   2  20         13.28        -11.31        41.92 o
  -4   2  20         76.69        155.19        38.20 o
                                                
