# Supplementary material for: Comparison of the crystal structures of 4,4′-bis­[3-(4-methyl­piperidin-1-yl)prop-1-yn-1-yl]-1,1′-biphenyl and 4,4′-bis­[3-(2,2,6,6-tetra­methyl­piperidin-1-yl)prop-1-yn-1-yl]-1,1′-biphen­yl
Source: Acta Crystallogr E Crystallogr Commun. 2015 Sep 12;71(Pt 10):1132–5. doi: 10.1107/S2056989015015352 (PMC4647388; doi:10.1107/S2056989015015352)
Supplement: Supplementary file 3 [file e-71-01132-IIsup3.hkl]

#
# h,k,l, Fc-squared, Fo-squared, sigma(Fo-squared), status flag
#
data_II
_shelx_title ' x14376 in P2(1)/c'
_shelx_refln_list_code          4
_shelx_F_calc_maximum      147.09
_exptl_crystal_F_000       556.00
_reflns_d_resolution_high  0.8301

loop_
 _space_group_symop_operation_xyz
 'x, y, z'
 '-x, y+1/2, -z+1/2'
 '-x, -y, -z'
 'x, -y-1/2, z-1/2'

_cell_length_a    16.0591
_cell_length_b     6.2267
_cell_length_c    15.5921
_cell_angle_alpha  90.000
_cell_angle_beta  100.895
_cell_angle_gamma  90.000

_shelx_F_squared_multiplier     1.000

loop_
 _refln_index_h
 _refln_index_k
 _refln_index_l
 _refln_F_squared_calc
 _refln_F_squared_meas
 _refln_F_squared_sigma
 _refln_observed_status
   1   0   0       1161.80       1128.64        25.53 o
   2   0   0        242.26        213.54         4.62 o
   3   0   0      10574.98      10057.70       205.21 o
   4   0   0         42.69         19.26         1.30 o
   5   0   0       3382.04       3368.12        68.94 o
   6   0   0        516.00        556.56        12.07 o
   7   0   0       3974.98       4330.90        99.25 o
   8   0   0        570.69        514.82        19.95 o
   9   0   0        962.01       1032.73        46.61 o
  11   0   0        179.19        165.66        10.84 o
  12   0   0        176.28        186.37        12.28 o
  13   0   0         14.68         21.19         3.13 o
  14   0   0          1.18          0.96         1.69 o
  15   0   0         78.46         72.01         6.02 o
  16   0   0         13.29         15.43         1.62 o
  17   0   0          0.39          0.36         1.62 o
  18   0   0         36.42         38.79         2.29 o
   1   1   0        230.48        263.56         4.25 o
   2   1   0          0.71          4.03         0.77 o
   3   1   0        606.97        532.73         8.64 o
   4   1   0       4481.13       4037.25        63.00 o
   5   1   0         19.54         14.82         1.03 o
   6   1   0        634.26        621.54         9.74 o
   7   1   0        890.57        773.73        12.00 o
   8   1   0       1480.38       1389.21        31.57 o
   9   1   0         14.60         17.79         3.09 o
  10   1   0          6.45          2.41         5.06 o
  11   1   0          6.23          6.26         2.17 o
  12   1   0         44.66         37.51         2.55 o
  13   1   0         98.09         83.32         5.42 o
  14   1   0         36.66         27.69         2.19 o
  15   1   0         15.92         19.80         1.63 o
  16   1   0         28.88         35.36         2.08 o
  17   1   0          6.85          7.16         0.85 o
  18   1   0         15.96         12.42         0.77 o
   0   2   0       1575.90       1484.97        30.62 o
   1   2   0       1456.02       1524.41        22.23 o
   2   2   0         40.37         39.89         1.26 o
   3   2   0         27.04         20.15         1.31 o
   4   2   0         72.84         86.90         2.32 o
   5   2   0        390.42        399.08         7.18 o
   6   2   0         34.64         32.18         1.84 o
   7   2   0         17.11         17.67         2.31 o
   8   2   0       1469.43       1490.13        56.58 o
   9   2   0         63.20         71.91         6.67 o
  10   2   0        295.29        287.90        14.52 o
  11   2   0        148.23        145.04         9.39 o
  12   2   0         82.70        107.41         7.95 o
  13   2   0          9.46          9.25         2.02 o
  14   2   0          0.39          0.70         1.22 o
  15   2   0         14.22         25.79         2.66 o
  16   2   0          2.58          3.93         1.20 o
  17   2   0         26.32         21.58         1.12 o
  18   2   0         14.41         11.72         0.71 o
   1   3   0         10.70         14.57         1.37 o
   2   3   0        248.66        254.23         6.08 o
   3   3   0          0.48          1.46         1.46 o
   4   3   0          0.57          1.97         1.60 o
   5   3   0         53.20         58.90         3.48 o
   6   3   0         17.87         18.93         3.19 o
   7   3   0         40.22         35.92         2.76 o
   8   3   0         16.50         11.18         1.77 o
   9   3   0        331.45        240.98         9.78 o
  10   3   0          5.31          3.75         3.13 o
  11   3   0         21.57         15.36         1.72 o
  12   3   0          0.20          3.49         1.87 o
  13   3   0         84.47        102.96         4.40 o
  14   3   0         26.21         28.74         1.75 o
  15   3   0         30.71         25.90         1.47 o
  16   3   0         40.01         33.45         1.81 o
  17   3   0          0.00          0.99         0.69 o
   0   4   0         18.75          9.12         3.62 o
   1   4   0        181.30        187.83         6.98 o
   2   4   0        216.48        197.73         6.33 o
   3   4   0        347.35        322.83         8.48 o
   4   4   0          0.45          0.66         1.21 o
   5   4   0         18.05         15.24         2.07 o
   6   4   0         77.39         84.94         4.30 o
   7   4   0        206.64        204.58         8.01 o
   8   4   0        450.34        429.45        16.90 o
   9   4   0        115.99        105.89         6.05 o
  10   4   0        269.59        267.77        17.10 o
  11   4   0         20.16         19.80         2.03 o
  12   4   0         19.12         17.48         1.46 o
  13   4   0         10.87         12.52         1.81 o
  14   4   0         27.94         21.55         2.22 o
  15   4   0         15.32         12.12         0.96 o
  16   4   0          2.78          1.32         0.85 o
   1   5   0         93.34         85.71         4.59 o
   2   5   0         86.30         95.73         9.99 o
   3   5   0        592.80        536.83        29.37 o
   4   5   0         21.96         29.82         2.77 o
   5   5   0         28.18         22.86         4.33 o
   6   5   0        126.55        128.65         8.15 o
   7   5   0         98.77         95.76         5.28 o
   8   5   0        169.40        157.86         7.75 o
   9   5   0          0.70         -0.46         1.80 o
  10   5   0          7.90          5.47         1.33 o
  11   5   0         20.35         21.72         1.81 o
  12   5   0          2.85          3.52         0.82 o
  13   5   0         74.75         66.50         2.68 o
  14   5   0          0.85          0.84         0.68 o
   0   6   0          6.62         10.86         2.77 o
   1   6   0         16.80         21.40         2.12 o
   2   6   0         65.98         70.46         3.33 o
   3   6   0         21.69         22.95         2.85 o
   4   6   0          7.67          5.06         2.55 o
   5   6   0        138.86        155.03         6.49 o
   6   6   0         13.24         22.75         2.13 o
   7   6   0          8.06          9.08         1.49 o
   8   6   0          5.81          1.57         1.56 o
   9   6   0         11.34         14.90         1.13 o
  10   6   0         12.68         13.21         0.94 o
  11   6   0          4.72          3.57         0.68 o
   1   7   0          0.69         -0.86         1.25 o
   2   7   0          0.01          0.09         1.23 o
   3   7   0          2.20          1.14         0.83 o
   4   7   0         61.40         52.89         3.10 o
   5   7   0          2.88          4.33         0.93 o
   6   7   0          0.70         -0.64         1.43 o
 -18   1   1          0.08          0.31         0.88 o
 -17   1   1          5.59          9.90         0.96 o
 -16   1   1          0.98          2.74         1.44 o
 -15   1   1          0.56          0.61         1.38 o
 -14   1   1          0.00          1.96         1.69 o
 -13   1   1         63.73         76.68         5.06 o
 -12   1   1         43.49         43.08         2.88 o
 -11   1   1          0.14          4.36         1.39 o
 -10   1   1         60.17         76.73         4.81 o
  -9   1   1        564.16        603.06        18.10 o
  -8   1   1        980.40       1072.35        27.97 o
  -7   1   1       2142.38       2253.03        38.22 o
  -6   1   1         69.54         64.44         1.89 o
  -5   1   1       2128.18       2279.79        35.01 o
  -4   1   1         16.27         17.59         1.12 o
  -3   1   1         11.01         11.99         0.91 o
  -2   1   1       5199.80       5259.31        79.25 o
  -1   1   1      12947.11      12374.55       198.07 o
   0   1   1       3328.67       3266.81        49.49 o
   1   1   1       3593.51       3619.23        50.65 o
   2   1   1       6986.35       7311.03       110.65 o
   3   1   1       3727.60       3865.55        60.09 o
   4   1   1       3264.49       3320.10        51.76 o
   5   1   1       1135.94       1198.24        19.06 o
   6   1   1       2603.43       2682.15        39.91 o
   7   1   1       1754.19       1787.05        27.58 o
   8   1   1          0.46          1.15         1.38 o
   9   1   1        479.25        448.70        15.56 o
  11   1   1          1.41         -1.93         1.93 o
  12   1   1         38.40         42.01         2.88 o
  13   1   1         45.86         58.58         3.83 o
  14   1   1        122.27         93.07         3.55 o
  15   1   1          0.46          0.57         1.09 o
  16   1   1         23.80         28.17         1.84 o
  17   1   1          1.61          3.68         1.04 o
  18   1   1          0.21         -0.12         0.53 o
 -18   2   1         14.90         11.00         1.12 o
 -17   2   1         52.70         48.20         2.15 o
 -16   2   1         15.12         15.41         1.36 o
 -15   2   1          1.46          5.82         1.64 o
 -14   2   1          6.30          8.48         2.51 o
 -13   2   1         31.90         23.43         1.96 o
 -12   2   1          0.30          0.90         1.80 o
 -11   2   1          0.20         -0.80         3.89 o
 -10   2   1         28.52         41.60         3.46 o
  -9   2   1        270.44        240.02        11.65 o
  -8   2   1        105.41         86.43         4.18 o
  -7   2   1         57.39         63.16         5.00 o
  -6   2   1         17.87          8.06         1.67 o
  -5   2   1          6.21          8.76         1.57 o
  -4   2   1        348.83        286.29         5.14 o
  -3   2   1        417.45        427.95         7.19 o
  -2   2   1        625.76        578.70         8.97 o
  -1   2   1        422.87        426.34         6.70 o
   0   2   1       1438.58       1404.55        20.46 o
   1   2   1         96.63        100.93         2.10 o
   2   2   1         53.80         47.29         1.36 o
   3   2   1          1.50          4.66         1.09 o
   4   2   1        241.93        240.74         4.64 o
   5   2   1          0.37         -0.10         1.40 o
   6   2   1        141.57        117.42         3.99 o
   7   2   1        156.96        128.92         5.83 o
   8   2   1        342.99        351.05        12.81 o
   9   2   1        120.39        122.93         6.18 o
  10   2   1          0.15          1.03         2.05 o
  11   2   1          0.09         -1.40         2.77 o
  12   2   1          2.12          2.93         1.42 o
  13   2   1          1.73          4.72         1.56 o
  14   2   1         71.37         82.61         3.70 o
  15   2   1          2.40          4.43         1.13 o
  16   2   1         49.00         40.45         1.89 o
  17   2   1         21.78         13.33         1.69 o
  18   2   1         47.47         37.66         1.29 o
 -17   3   1         58.37         66.61         2.87 o
 -16   3   1          6.94          8.11         1.01 o
 -15   3   1         64.27         61.68         2.52 o
 -14   3   1        123.64        104.48         4.50 o
 -13   3   1          5.25          4.50         1.22 o
 -12   3   1        110.89        133.10         5.56 o
 -11   3   1         15.60         11.58         1.78 o
 -10   3   1        446.34        418.16        14.40 o
  -9   3   1          3.85          4.85         1.83 o
  -8   3   1         52.33         45.85         2.68 o
  -7   3   1        833.46        792.80        26.19 o
  -6   3   1         39.28         38.51         4.50 o
  -5   3   1          2.12          1.72         2.24 o
  -4   3   1          0.55          0.03         1.32 o
  -3   3   1        105.57         96.22         2.79 o
  -2   3   1       1049.15       1094.15        19.47 o
  -1   3   1        491.39        501.59         9.10 o
   0   3   1         11.24         10.54         1.20 o
   1   3   1       2457.66       2614.59        46.99 o
   2   3   1          8.13          6.64         1.14 o
   3   3   1        129.47         98.67         3.54 o
   4   3   1        265.61        271.16         8.89 o
   5   3   1         16.47         11.43         2.25 o
   6   3   1         59.06         65.97         7.38 o
   7   3   1        187.98        184.54         7.29 o
   8   3   1         23.13         26.52         2.54 o
   9   3   1          5.53          7.90         1.52 o
  10   3   1         60.84         68.65         5.15 o
  11   3   1        612.60        619.64        23.29 o
  12   3   1        562.80        565.29        31.79 o
  13   3   1         95.11         86.99         4.59 o
  14   3   1          2.87          1.85         1.67 o
  15   3   1          1.78          6.94         1.10 o
  16   3   1         15.42         12.35         0.95 o
  17   3   1          1.22          0.04         0.42 o
 -16   4   1         85.32         73.06         4.52 o
 -15   4   1         13.54         15.41         1.46 o
 -14   4   1         55.82         53.04         2.20 o
 -13   4   1          0.30          2.39         1.23 o
 -12   4   1         28.83         27.27         1.55 o
 -11   4   1        282.14        256.99         9.75 o
 -10   4   1        602.61        521.42        27.55 o
  -9   4   1         22.08         27.13         2.21 o
  -8   4   1         24.13         17.57         1.74 o
  -7   4   1        545.77        449.97        12.14 o
  -6   4   1        427.12        389.98        11.35 o
  -5   4   1         51.73         48.75         3.26 o
  -4   4   1        169.98        139.28         7.58 o
  -3   4   1        584.79        568.74        21.44 o
  -2   4   1        232.56        207.24         7.85 o
  -1   4   1         21.42         20.72         2.03 o
   0   4   1          0.91          5.81         1.72 o
   1   4   1         10.64         13.09         2.95 o
   2   4   1         50.77         50.39         3.10 o
   3   4   1         21.71         15.23         1.57 o
   4   4   1         66.42         62.26         3.74 o
   5   4   1        172.71        153.39         5.88 o
   6   4   1        431.93        384.99        14.79 o
   7   4   1        136.59        126.42         5.86 o
   8   4   1        354.54        313.24        11.48 o
   9   4   1        366.00        344.25        21.27 o
  10   4   1         16.22         10.10         2.65 o
  11   4   1         44.63         57.73         3.75 o
  12   4   1        144.97        141.76         8.31 o
  13   4   1          0.76          1.02         0.90 o
  14   4   1          0.64          2.40         0.72 o
  15   4   1         38.63         41.39         3.79 o
 -14   5   1          1.34          1.16         0.79 o
 -13   5   1         34.46         39.99         3.02 o
 -12   5   1          8.63         12.86         1.55 o
 -11   5   1          8.73          7.88         1.57 o
 -10   5   1          4.51          4.59         1.37 o
  -9   5   1          9.41         10.71         2.52 o
  -8   5   1         21.60         27.10         2.67 o
  -7   5   1          3.41          5.41         1.84 o
  -6   5   1        132.47        119.30         7.78 o
  -5   5   1        377.26        371.06        12.82 o
  -4   5   1        754.11        744.48        26.81 o
  -3   5   1         44.18         44.33         2.42 o
  -2   5   1         19.79         16.20         1.71 o
  -1   5   1          0.13          1.99         1.55 o
   0   5   1         41.05         43.56         3.17 o
   1   5   1         44.06         48.17         2.77 o
   2   5   1        563.52        535.44        34.59 o
   3   5   1         47.66         40.60         3.37 o
   4   5   1         80.29         79.50         5.63 o
   5   5   1        317.92        318.10        11.92 o
   6   5   1          0.27          0.44         1.95 o
   7   5   1         16.49         20.50         2.37 o
   8   5   1         47.20         51.19         3.49 o
   9   5   1          1.76          1.49         1.60 o
  10   5   1         69.19         75.14         5.54 o
  11   5   1         27.29         30.43         2.65 o
  12   5   1          0.23          1.05         0.67 o
  13   5   1         29.81         31.02         1.26 o
 -11   6   1         33.83         29.84         4.34 o
 -10   6   1          8.30          8.99         1.15 o
  -9   6   1          0.20          1.29         0.59 o
  -8   6   1         25.71         20.73         1.52 o
  -7   6   1        108.96        116.53         4.87 o
  -6   6   1          3.61          2.44         1.16 o
  -5   6   1         26.35         23.24         1.66 o
  -4   6   1          0.09          0.31         1.39 o
  -3   6   1         36.56         46.24         3.58 o
  -2   6   1         23.12         24.95         2.10 o
  -1   6   1         57.46         70.35         4.83 o
   0   6   1        426.86        433.07        14.17 o
   1   6   1         21.90         24.40         3.09 o
   2   6   1          7.00          7.68         1.86 o
   3   6   1          3.07          2.31         2.30 o
   4   6   1          5.55          7.46         1.48 o
   5   6   1          6.67          6.25         1.62 o
   6   6   1         43.31         38.26         2.31 o
   7   6   1         16.62         13.36         1.84 o
   8   6   1          7.38          9.94         1.21 o
   9   6   1          3.38          2.94         0.80 o
  10   6   1         21.62         18.95         0.82 o
  -6   7   1         46.10         42.19         2.64 o
  -5   7   1          5.23          5.33         1.35 o
  -4   7   1          5.98          7.77         0.98 o
  -3   7   1         25.59         25.72         1.65 o
  -2   7   1         32.10         30.58         2.36 o
  -1   7   1          1.26          0.51         2.36 o
   0   7   1          3.47          3.61         4.09 o
   1   7   1          8.19         11.68         1.40 o
   2   7   1          5.67          5.24         0.96 o
   3   7   1          5.02          3.93         1.18 o
   4   7   1         39.94         37.25         2.03 o
   5   7   1         46.22         54.74         2.73 o
   6   7   1          4.22          1.34         2.53 o
 -19   0   2         32.25         38.77         3.85 o
 -18   0   2         40.65         55.95         2.58 o
 -17   0   2         55.15         60.65         3.00 o
 -16   0   2         16.70         21.19         3.06 o
 -15   0   2          6.21          2.99         1.68 o
 -14   0   2          1.54         -0.29         2.41 o
 -13   0   2        575.69        603.98        37.68 o
 -12   0   2         61.48         69.49         3.52 o
 -11   0   2         21.12         25.08         2.08 o
 -10   0   2        928.17       1044.60        49.67 o
  -9   0   2         11.97          4.99         3.88 o
  -8   0   2         20.21         19.87         3.02 o
  -7   0   2        557.52        707.09        22.80 o
  -6   0   2       1343.22       1388.84        34.54 o
  -5   0   2       2325.17       2336.40        57.46 o
  -4   0   2       5165.59       5324.09       139.79 o
  -3   0   2       4725.94       4784.93       101.90 o
  -2   0   2      21636.85      21807.01       473.21 o
  -1   0   2        838.52        854.56        18.51 o
   0   0   2       3498.49       3412.78        63.89 o
   1   0   2       8016.75       7755.46       157.62 o
   2   0   2       2054.22       1912.90        46.29 o
   3   0   2        376.06        363.23         8.25 o
   4   0   2        138.19         99.49         2.82 o
   5   0   2        767.46        899.36        18.88 o
   6   0   2       2009.15       1971.66        40.59 o
   7   0   2          0.26          4.13         2.33 o
   8   0   2       1536.03       1996.67        89.84 o
   9   0   2         69.05         62.91         4.12 o
  10   0   2         23.94         27.45         2.89 o
  11   0   2          9.77          9.63         2.17 o
  12   0   2         21.34         22.88         2.89 o
  13   0   2        231.39        210.21        13.73 o
  14   0   2        126.18        111.26         7.95 o
  15   0   2        105.21         90.74         7.35 o
  16   0   2         20.03         15.54         1.52 o
  17   0   2          7.39          2.94         1.20 o
  18   0   2          3.22          1.47         0.84 o
 -19   1   2          2.99          6.26         1.93 o
 -18   1   2          6.48          7.57         0.76 o
 -17   1   2         39.47         33.03         1.62 o
 -16   1   2          0.73          3.24         1.13 o
 -15   1   2          0.28          1.32         1.44 o
 -14   1   2         98.72         93.58         7.69 o
 -13   1   2        132.03        134.79         4.80 o
 -12   1   2        186.11        158.47         4.85 o
 -11   1   2          0.22          3.28         1.18 o
 -10   1   2        285.16        294.78         8.63 o
  -9   1   2         71.38         73.41         3.39 o
  -8   1   2          6.70          4.01         1.93 o
  -7   1   2        666.67        661.05        18.60 o
  -6   1   2        407.15        385.10         6.98 o
  -5   1   2        951.42        839.84        13.24 o
  -4   1   2       1359.60       1305.20        20.78 o
  -3   1   2        125.90        108.21         2.06 o
  -2   1   2       1986.67       1764.76        25.43 o
  -1   1   2         12.32          7.38         0.65 o
   0   1   2       5528.73       4951.59        70.86 o
   1   1   2        825.07        810.84        12.13 o
   2   1   2       8488.49       7904.69       126.67 o
   3   1   2       5280.52       4759.85        74.02 o
   4   1   2       1568.94       1395.47        22.01 o
   5   1   2        996.78        848.94        13.30 o
   6   1   2        803.64        730.72        12.47 o
   7   1   2          3.64          7.40         1.41 o
   8   1   2        254.02        230.66         6.55 o
   9   1   2         18.88         15.17         2.76 o
  10   1   2         19.50         19.73         1.78 o
  11   1   2        173.48        139.44         6.64 o
  12   1   2         70.43         65.05         4.94 o
  13   1   2         56.94         55.41         7.83 o
  14   1   2         42.24         34.60         2.02 o
  15   1   2         75.05         65.30         3.17 o
  16   1   2         15.43         17.55         1.26 o
  17   1   2          6.18          4.27         0.90 o
  18   1   2          3.06          3.64         0.87 o
 -18   2   2          2.38          1.96         0.67 o
 -17   2   2          0.79          1.59         0.68 o
 -16   2   2         20.08         23.46         1.62 o
 -15   2   2          4.63          5.37         2.12 o
 -14   2   2          7.14         10.27         1.60 o
 -13   2   2        282.33        304.47        11.32 o
 -12   2   2          9.12          9.63         1.24 o
 -11   2   2        357.80        353.83        10.01 o
 -10   2   2        141.38        133.03         3.86 o
  -9   2   2         18.16         17.79         1.80 o
  -8   2   2        409.76        446.04        13.91 o
  -7   2   2        289.00        282.99         8.72 o
  -6   2   2       1386.84       1489.03        40.41 o
  -5   2   2         12.61         21.65         1.33 o
  -4   2   2         81.72         80.03         2.20 o
  -3   2   2         19.59         32.89         1.74 o
  -2   2   2        286.71        273.01         4.63 o
  -1   2   2       1599.03       1615.05        24.63 o
   0   2   2       2150.48       2213.93        33.04 o
   1   2   2         11.99         19.02         1.01 o
   2   2   2        255.34        264.86         4.62 o
   3   2   2         40.34         25.09         1.30 o
   4   2   2       1216.42       1290.09        22.77 o
   5   2   2          0.74          3.20         1.43 o
   6   2   2        274.45        245.64        11.27 o
   7   2   2        744.53        772.54        22.48 o
   8   2   2        749.42        780.90        28.75 o
   9   2   2        331.32        342.22        10.88 o
  10   2   2         30.21         24.32         2.89 o
  11   2   2         34.91         28.05         2.12 o
  12   2   2          0.26          1.48         1.61 o
  13   2   2          8.41          3.28         1.12 o
  14   2   2         43.69         34.76         2.18 o
  15   2   2         21.90         25.73         1.85 o
  16   2   2         13.44         20.73         1.18 o
  17   2   2         64.68         60.45         2.78 o
 -17   3   2          6.99          7.43         1.30 o
 -16   3   2          7.34          6.35         0.61 o
 -15   3   2          9.76          6.49         1.16 o
 -14   3   2         18.01         18.17         3.03 o
 -13   3   2         27.90         25.44         1.83 o
 -12   3   2        185.70        172.59         5.50 o
 -11   3   2        262.35        233.61         6.75 o
 -10   3   2          2.19         -2.07         2.07 o
  -9   3   2         31.43         29.70         2.11 o
  -8   3   2        435.51        410.12        12.54 o
  -7   3   2         49.46         35.39         2.44 o
  -6   3   2        253.31        217.08         7.12 o
  -5   3   2        496.28        531.20        13.62 o
  -4   3   2        143.72        116.16         3.86 o
  -3   3   2        567.37        547.65        14.38 o
  -2   3   2        213.06        198.55         5.21 o
  -1   3   2        154.73        133.69         3.28 o
   0   3   2       1010.71       1045.60        19.94 o
   1   3   2        478.55        483.76        11.54 o
   2   3   2         35.15         35.95         2.02 o
   3   3   2         33.56         26.96         2.27 o
   4   3   2          8.41          4.92         2.02 o
   5   3   2         41.47         43.08         4.65 o
   6   3   2         41.27         31.81         2.26 o
   7   3   2          1.25          0.81         1.42 o
   8   3   2         14.49         10.46         1.73 o
   9   3   2          3.82          5.54         2.78 o
  10   3   2         98.92        100.79         4.87 o
  11   3   2        451.19        445.83        14.64 o
  12   3   2        422.44        405.72        15.84 o
  13   3   2         62.85         60.49         2.94 o
  14   3   2         28.50         33.87         3.56 o
  15   3   2          0.19          1.97         0.89 o
  16   3   2         47.62         44.71         2.24 o
 -16   4   2          0.76          0.68         0.80 o
 -15   4   2         63.19         67.19         4.43 o
 -14   4   2         32.24         35.30         2.13 o
 -13   4   2          4.73          3.04         0.98 o
 -12   4   2        113.06        107.10         3.79 o
 -11   4   2          2.42          0.64         1.38 o
 -10   4   2         39.02         50.11         3.30 o
  -9   4   2        458.31        468.59        14.38 o
  -8   4   2        362.81        325.70         8.94 o
  -7   4   2         32.90         32.94         1.90 o
  -6   4   2        113.67        110.39         3.69 o
  -5   4   2        224.63        219.65         6.04 o
  -4   4   2        161.05        150.17         4.46 o
  -3   4   2         24.34         21.90         1.56 o
  -2   4   2        167.00        188.34         6.41 o
  -1   4   2        103.20         99.75         4.70 o
   0   4   2        427.44        456.38        13.98 o
   1   4   2          5.23          5.61         1.46 o
   2   4   2        176.70        155.59         5.55 o
   3   4   2          1.22          1.82         1.58 o
   4   4   2        163.38        158.21         6.93 o
   5   4   2         20.71         13.33         1.75 o
   6   4   2        174.18        159.73         7.61 o
   7   4   2        345.99        301.71        10.21 o
   8   4   2          1.13          1.89         1.62 o
   9   4   2         99.92         83.41         4.56 o
  10   4   2         54.02         58.73         2.64 o
  11   4   2         12.40         12.00         2.00 o
  12   4   2         98.09        107.53         3.96 o
  13   4   2          4.24          4.26         1.02 o
  14   4   2         76.07         73.43         2.64 o
  15   4   2         24.29         20.64         0.90 o
 -14   5   2         19.34         21.38         1.27 o
 -13   5   2          6.10          4.71         1.56 o
 -12   5   2         31.54         35.49         1.96 o
 -11   5   2          5.78          4.54         1.08 o
 -10   5   2         20.68         23.15         1.46 o
  -9   5   2         36.66         39.01         1.94 o
  -8   5   2        316.68        304.67        10.20 o
  -7   5   2         44.46         46.33         2.29 o
  -6   5   2        185.58        180.35         5.95 o
  -5   5   2        979.87        980.20        30.14 o
  -4   5   2         15.69          9.71         2.51 o
  -3   5   2         46.24         51.69         2.86 o
  -2   5   2        246.02        241.55        11.99 o
  -1   5   2         33.07         37.80         2.22 o
   0   5   2        174.26        163.03         7.25 o
   1   5   2          0.29          4.04         1.40 o
   2   5   2        101.16        104.96         5.32 o
   3   5   2          0.00          2.12         1.65 o
   4   5   2         44.78         38.43         2.53 o
   5   5   2        184.88        161.84         6.64 o
   6   5   2         28.93         25.64         2.47 o
   7   5   2         10.24         12.37         1.90 o
   8   5   2          4.56          3.87         1.15 o
   9   5   2         39.17         37.93         2.06 o
  10   5   2         56.22         50.76         2.47 o
  11   5   2         45.37         41.37         1.67 o
  12   5   2          0.21         -0.21         0.83 o
  13   5   2          8.39          7.77         1.77 o
 -11   6   2          1.25          1.50         0.74 o
 -10   6   2          1.55          0.96         1.14 o
  -9   6   2         49.82         50.53         2.65 o
  -8   6   2         34.95         37.26         2.48 o
  -7   6   2          1.48          2.67         0.80 o
  -6   6   2         31.65         35.55         3.60 o
  -5   6   2          9.31          8.73         1.24 o
  -4   6   2         66.13         72.50         4.59 o
  -3   6   2        106.20        111.46         3.81 o
  -2   6   2         39.44         49.05         2.78 o
  -1   6   2          0.69          1.55         1.24 o
   0   6   2        137.78        172.73         7.31 o
   1   6   2        160.81        169.76         7.06 o
   2   6   2          2.55          1.63         1.46 o
   3   6   2        112.27        113.25         4.19 o
   4   6   2        147.69        147.79         5.12 o
   5   6   2          4.60          3.40         1.07 o
   6   6   2         34.11         34.58         1.89 o
   7   6   2          7.48          4.82         1.32 o
   8   6   2          3.82          1.81         1.07 o
   9   6   2          5.37          8.11         1.38 o
  10   6   2         18.88         17.11         1.25 o
  -6   7   2          0.60          1.67         0.85 o
  -5   7   2          4.54          7.06         0.81 o
  -4   7   2         59.01         61.40         2.41 o
  -3   7   2         24.25         26.04         2.78 o
  -2   7   2         15.67         12.41         2.30 o
  -1   7   2          1.81         -0.93         2.14 o
   0   7   2         24.22         21.37         2.65 o
   1   7   2          4.14          2.48         1.00 o
   2   7   2         41.28         43.41         6.26 o
   3   7   2          9.49          9.33         2.60 o
   4   7   2         93.38         99.50         5.61 o
   5   7   2         10.02          8.35         0.91 o
   6   7   2          5.73          5.21         1.34 o
 -19   1   3        117.51        125.05         6.25 o
 -18   1   3          0.33          0.28         0.46 o
 -17   1   3          3.65          2.50         0.88 o
 -16   1   3         55.66         57.77         2.28 o
 -15   1   3         26.87         26.60         2.44 o
 -14   1   3        121.71        129.42         4.03 o
 -13   1   3          0.02          1.21         0.97 o
 -12   1   3        642.69        637.25        13.17 o
 -11   1   3        829.36        843.43        16.08 o
 -10   1   3        104.08        125.02         3.77 o
  -9   1   3        138.62        164.76         5.83 o
  -8   1   3         41.82         54.71         2.76 o
  -7   1   3        140.89        188.56         5.61 o
  -6   1   3        371.78        350.81         6.94 o
  -5   1   3          9.14         13.55         0.90 o
  -4   1   3       1593.74       1647.39        24.01 o
  -3   1   3       1103.55       1100.11        16.13 o
  -2   1   3         25.84         24.27         0.74 o
  -1   1   3         40.09         26.17         0.76 o
   0   1   3       2579.47       2762.80        38.81 o
   1   1   3       1316.97       1500.03        23.49 o
   2   1   3       6688.62       6791.77        97.30 o
   3   1   3        111.78        111.51         2.26 o
   4   1   3          8.26          2.83         0.99 o
   5   1   3         42.05         29.32         1.57 o
   6   1   3          0.00          1.71         1.34 o
   7   1   3          0.44          0.91         1.46 o
   8   1   3          2.57          6.61         1.80 o
   9   1   3         18.81         18.77         1.38 o
  10   1   3          2.81          0.95         1.10 o
  11   1   3         29.22         30.97         3.73 o
  12   1   3        276.54        307.74        13.62 o
  13   1   3          2.71          3.07         1.43 o
  14   1   3         57.80         58.36         5.66 o
  15   1   3        173.02        155.07         7.04 o
  16   1   3         12.46         10.24         1.96 o
  17   1   3          1.44          2.16         0.63 o
 -18   2   3          4.88          4.63         1.20 o
 -17   2   3        114.32        108.46         6.49 o
 -16   2   3        165.88        169.68         5.14 o
 -15   2   3        241.22        231.01         7.62 o
 -14   2   3          1.38          1.52         1.28 o
 -13   2   3         61.03         62.91         2.61 o
 -12   2   3          3.69          3.12         1.08 o
 -11   2   3        218.14        181.23         4.20 o
 -10   2   3         26.98         23.94         1.35 o
  -9   2   3        368.80        354.71         8.07 o
  -8   2   3         16.47         18.73         2.40 o
  -7   2   3         32.13         44.58         3.37 o
  -6   2   3        189.25        214.84         6.91 o
  -5   2   3         18.58         14.04         1.47 o
  -4   2   3       1821.66       1760.16        31.66 o
  -3   2   3        132.07        128.57         2.68 o
  -2   2   3        472.31        476.05         7.50 o
  -1   2   3       1322.17       1146.33        19.19 o
   0   2   3        240.86        223.40         4.08 o
   1   2   3        174.78        187.86         3.66 o
   2   2   3          0.00          2.79         1.04 o
   3   2   3       1090.07       1090.84        18.09 o
   4   2   3       1119.83       1154.75        28.05 o
   5   2   3        726.33        698.61        18.05 o
   6   2   3       2157.49       2008.92        52.05 o
   7   2   3        961.03        900.09        23.97 o
   8   2   3        115.04         97.01         3.65 o
   9   2   3         45.45         35.89         1.84 o
  10   2   3          7.50          4.73         1.33 o
  11   2   3         11.09         15.81         1.57 o
  12   2   3          2.42          2.21         1.21 o
  13   2   3        138.38        144.25         6.48 o
  14   2   3        494.24        486.36        15.22 o
  15   2   3        133.10        123.14         4.29 o
  16   2   3        159.60        150.13         4.92 o
  17   2   3         41.70         30.21         1.36 o
 -17   3   3          0.15         -0.58         0.58 o
 -16   3   3          0.03         -1.05         1.05 o
 -15   3   3         30.14         30.21         1.46 o
 -14   3   3        304.41        335.57        10.74 o
 -13   3   3         12.96         14.79         1.44 o
 -12   3   3         20.82         23.43         1.48 o
 -11   3   3        137.61        137.59         4.10 o
 -10   3   3         81.79         75.63         2.56 o
  -9   3   3        318.64        307.27         7.19 o
  -8   3   3         13.10         12.76         1.17 o
  -7   3   3          7.78          9.05         1.04 o
  -6   3   3         60.08         76.58         2.85 o
  -5   3   3         35.00         32.11         2.28 o
  -4   3   3          1.50          2.47         1.58 o
  -3   3   3        507.50        539.31        13.88 o
  -2   3   3        417.94        432.68        11.27 o
  -1   3   3       2128.57       2290.81        52.30 o
   0   3   3          1.23          3.75         1.41 o
   1   3   3        212.58        197.88         6.27 o
   2   3   3        525.33        589.75        14.88 o
   3   3   3        101.94        114.96         4.22 o
   4   3   3         18.87         19.85         2.22 o
   5   3   3          0.09          0.85         1.44 o
   6   3   3          3.30          1.08         1.03 o
   7   3   3          1.36          4.31         1.13 o
   8   3   3        126.07        135.51         4.30 o
   9   3   3        778.21        760.79        17.88 o
  10   3   3         38.87         42.74         2.40 o
  11   3   3          5.58          8.18         1.56 o
  12   3   3         23.74         25.68         1.70 o
  13   3   3         55.91         67.92         2.84 o
  14   3   3         29.61         25.31         1.77 o
  15   3   3         31.03         32.56         1.60 o
  16   3   3         12.92         11.73         0.87 o
 -16   4   3         11.68          9.35         0.95 o
 -15   4   3          0.13         -0.80         0.86 o
 -14   4   3         45.73         49.56         2.71 o
 -13   4   3         72.27         65.49         2.20 o
 -12   4   3         70.37         69.19         2.69 o
 -11   4   3         73.44         74.89         2.89 o
 -10   4   3        113.82        110.49         4.48 o
  -9   4   3        249.65        242.32         7.06 o
  -8   4   3        101.08         93.38         3.17 o
  -7   4   3        250.88        253.45         7.18 o
  -6   4   3        594.25        517.83        11.39 o
  -5   4   3        392.77        365.30         7.91 o
  -4   4   3        236.72        221.56         5.14 o
  -3   4   3        182.47        168.81         4.30 o
  -2   4   3          6.57         11.13         1.11 o
  -1   4   3        203.91        174.02         5.21 o
   0   4   3        312.57        298.89        10.08 o
   1   4   3        233.03        237.36         6.17 o
   2   4   3         57.00         55.94         1.94 o
   3   4   3         30.99         30.87         1.41 o
   4   4   3         54.25         53.14         1.93 o
   5   4   3        279.38        242.04         6.06 o
   6   4   3         37.62         31.21         1.72 o
   7   4   3          6.72          4.84         1.35 o
   8   4   3          2.09          3.02         1.14 o
   9   4   3        202.96        191.33         6.79 o
  10   4   3         56.10         57.88         2.41 o
  11   4   3          6.81          1.71         1.23 o
  12   4   3        180.12        182.45         5.56 o
  13   4   3         44.98         35.08         2.38 o
  14   4   3          5.64          7.77         1.60 o
  15   4   3         28.31         22.13         2.36 o
 -14   5   3         52.64         59.06         3.25 o
 -13   5   3          1.03          2.35         0.74 o
 -12   5   3          0.33          1.53         1.14 o
 -11   5   3         32.45         32.52         1.79 o
 -10   5   3         12.28          9.51         1.53 o
  -9   5   3         34.80         33.75         1.73 o
  -8   5   3        189.69        199.90         7.14 o
  -7   5   3        136.01        146.58         5.35 o
  -6   5   3         51.80         58.28         2.55 o
  -5   5   3          5.49          6.05         1.35 o
  -4   5   3         81.36         85.33         3.22 o
  -3   5   3         27.23         33.38         2.33 o
  -2   5   3          2.50          6.14         1.58 o
  -1   5   3         23.43         21.49         1.79 o
   0   5   3          0.48         -0.13         1.78 o
   1   5   3         12.23         11.78         1.30 o
   2   5   3        132.40        112.70         4.04 o
   3   5   3         31.75         39.74         2.12 o
   4   5   3         70.73         71.53         3.29 o
   5   5   3         22.95         23.37         1.69 o
   6   5   3         12.74         14.29         1.30 o
   7   5   3         18.86         20.68         1.55 o
   8   5   3         76.26         79.35         2.96 o
   9   5   3          0.58          0.25         0.94 o
  10   5   3          0.55         -0.08         0.92 o
  11   5   3         27.91         32.99         1.33 o
  12   5   3          2.91          3.55         1.41 o
  13   5   3          9.35         12.44         1.78 o
 -11   6   3         10.44          8.24         1.31 o
 -10   6   3         12.74         17.94         1.41 o
  -9   6   3          4.25          6.03         0.99 o
  -8   6   3          5.25          5.87         1.00 o
  -7   6   3         94.53        109.97         4.51 o
  -6   6   3          0.75          0.58         2.61 o
  -5   6   3         48.72         54.30         2.33 o
  -4   6   3         97.20         86.21         2.69 o
  -3   6   3        301.15        317.19        12.07 o
  -2   6   3        266.41        270.27         6.79 o
  -1   6   3         38.50         37.21         1.92 o
   0   6   3         19.11         18.29         1.31 o
   1   6   3          0.55         -0.42         1.16 o
   2   6   3          7.99          6.13         1.23 o
   3   6   3          3.07          2.00         1.20 o
   4   6   3          0.70          0.35         0.91 o
   5   6   3          0.00          0.23         1.25 o
   6   6   3         25.93         26.32         1.41 o
   7   6   3          0.05          0.20         1.99 o
   8   6   3         10.00          8.29         1.40 o
   9   6   3         27.42         21.61         1.54 o
  10   6   3          0.18         -0.96         1.02 o
  -6   7   3         46.40         48.11         2.99 o
  -5   7   3          4.46          4.19         0.63 o
  -4   7   3         12.31          9.10         1.20 o
  -3   7   3         75.16         75.07         3.51 o
  -2   7   3          7.23          8.02         1.62 o
  -1   7   3         17.99         30.08         2.98 o
   0   7   3          6.82          6.98         2.13 o
   1   7   3         26.00         24.59         1.69 o
   2   7   3          4.20          4.07         1.00 o
   3   7   3         98.52        100.71         6.63 o
   4   7   3         59.86         64.66         4.07 o
   5   7   3          5.75          6.82         1.39 o
 -19   0   4          0.08         -2.17         2.17 o
 -18   0   4         64.21         70.90         4.17 o
 -17   0   4        133.46        129.66         7.63 o
 -16   0   4         59.57         69.52         3.32 o
 -15   0   4         75.55         81.13         4.06 o
 -14   0   4         91.69        100.14         3.89 o
 -13   0   4       1298.18       1352.00        36.88 o
 -12   0   4        690.42        754.51        18.23 o
 -11   0   4          5.23          4.39         1.45 o
 -10   0   4       1195.84       1285.73        38.85 o
  -9   0   4          3.19          5.91         2.64 o
  -8   0   4        875.28        847.50        32.33 o
  -7   0   4        100.96        111.18         5.42 o
  -6   0   4        478.25        508.54        12.60 o
  -5   0   4        558.73        591.69        12.59 o
  -4   0   4       5022.49       5192.41       106.41 o
  -3   0   4        319.87        351.45         6.83 o
  -2   0   4        167.57        155.92         3.15 o
  -1   0   4       2219.98       2299.91        77.28 o
   0   0   4         39.06         35.41         1.08 o
   1   0   4       3027.11       3212.53        62.50 o
   2   0   4       2042.42       2124.64        41.48 o
   3   0   4        371.65        305.94         7.76 o
   4   0   4        292.51        305.30         9.55 o
   5   0   4          0.00         -1.23         1.56 o
   6   0   4        110.00        125.04         7.20 o
   7   0   4         32.59         33.33         8.55 o
   8   0   4         14.45         14.91         2.82 o
   9   0   4         31.78         31.21         1.86 o
  10   0   4          5.79          3.98         1.46 o
  11   0   4          4.00          4.00         2.71 o
  12   0   4         10.35         14.04         2.00 o
  13   0   4        258.21        263.06        12.23 o
  14   0   4        145.48        153.21         7.57 o
  15   0   4          0.41          0.96         1.55 o
  16   0   4          0.17         -0.45         1.32 o
  17   0   4          5.97          8.07         0.80 o
 -19   1   4          0.29         -0.29         0.89 o
 -18   1   4         12.79         15.21         1.26 o
 -17   1   4          0.47         -0.61         0.80 o
 -16   1   4          7.81          7.45         1.01 o
 -15   1   4         57.01         50.54         1.85 o
 -14   1   4          0.01          0.27         1.08 o
 -13   1   4        223.51        204.15         4.68 o
 -12   1   4         16.07         11.19         0.99 o
 -11   1   4          2.79          4.69         1.23 o
 -10   1   4         64.23         43.01         1.41 o
  -9   1   4        258.24        257.31         7.99 o
  -8   1   4       1562.93       1618.50        39.99 o
  -7   1   4         81.75         76.73         2.76 o
  -6   1   4        460.10        378.78         8.93 o
  -5   1   4         10.55         11.48         0.87 o
  -4   1   4       3910.54       3639.29        50.25 o
  -3   1   4       1418.65       1255.29        17.49 o
  -2   1   4        955.70        926.76        12.64 o
  -1   1   4        300.01        204.69         3.08 o
   0   1   4       1244.65       1336.51        18.96 o
   1   1   4       2847.80       2616.31        36.85 o
   2   1   4        386.26        344.55         5.31 o
   3   1   4        257.42        237.89         4.73 o
   4   1   4        137.82        126.76         3.13 o
   5   1   4         18.26         14.87         1.48 o
   6   1   4         55.53         42.64         2.42 o
   7   1   4        144.14        145.25         4.87 o
   8   1   4         64.35         79.18         2.99 o
   9   1   4         15.77         12.45         1.24 o
  10   1   4         45.85         45.30         1.96 o
  11   1   4         13.23          9.88         1.69 o
  12   1   4          4.30          7.03         1.35 o
  13   1   4         90.30         85.56         3.45 o
  14   1   4         37.75         37.87         2.00 o
  15   1   4          0.00          0.46         1.06 o
  16   1   4         29.26         25.62         2.21 o
  17   1   4          0.79          0.67         0.61 o
 -18   2   4         22.58         25.06         1.95 o
 -17   2   4          3.63          4.08         0.70 o
 -16   2   4         38.86         48.57         2.02 o
 -15   2   4         17.78         20.15         1.26 o
 -14   2   4          0.18          0.68         1.07 o
 -13   2   4        718.66        718.62        17.53 o
 -12   2   4         96.87        102.99         2.76 o
 -11   2   4         64.79         67.89         2.25 o
 -10   2   4         34.45         40.51         1.51 o
  -9   2   4        193.96        206.59         4.32 o
  -8   2   4        909.38       1077.15        26.40 o
  -7   2   4        146.22        170.03         5.75 o
  -6   2   4         42.66         28.51         2.31 o
  -5   2   4       4449.67       4802.00       109.48 o
  -4   2   4         70.37         98.10         2.84 o
  -3   2   4          0.85          1.26         0.83 o
  -2   2   4         21.05         27.85         1.38 o
  -1   2   4       1318.12       1363.71        21.75 o
   0   2   4        100.87        117.95         2.51 o
   1   2   4       1805.54       2013.92        32.98 o
   2   2   4        238.53        271.27         5.60 o
   3   2   4          0.96          3.15         1.25 o
   4   2   4        561.54        566.96        14.29 o
   5   2   4       1186.72       1223.61        29.89 o
   6   2   4         94.08         99.21         3.79 o
   7   2   4        288.95        320.47         7.39 o
   8   2   4          5.83          7.61         0.91 o
   9   2   4         53.52         65.64         2.42 o
  10   2   4         74.37         69.22         2.81 o
  11   2   4          1.88          2.80         1.36 o
  12   2   4         50.52         56.23         5.42 o
  13   2   4        600.20        702.32        25.15 o
  14   2   4          1.89          1.13         1.61 o
  15   2   4         42.45         44.32         2.47 o
  16   2   4          0.03         -0.52         0.75 o
  17   2   4         12.71         12.59         1.78 o
 -17   3   4         31.16         24.76         1.71 o
 -16   3   4          6.38          7.09         0.92 o
 -15   3   4          0.45         -0.45         0.84 o
 -14   3   4        223.74        228.80         8.99 o
 -13   3   4         87.14         84.30         2.82 o
 -12   3   4         11.65         14.02         1.19 o
 -11   3   4        163.24        131.45         4.44 o
 -10   3   4        145.56        129.26         4.16 o
  -9   3   4         44.29         36.73         1.43 o
  -8   3   4          3.34          2.43         1.40 o
  -7   3   4        642.85        603.26        13.49 o
  -6   3   4         92.61         90.33         3.17 o
  -5   3   4        565.92        571.21        14.78 o
  -4   3   4        287.35        290.50         8.10 o
  -3   3   4          0.01          5.17         1.67 o
  -2   3   4       1745.24       1889.87        46.12 o
  -1   3   4        250.70        240.85         6.84 o
   0   3   4         77.64         70.38         2.81 o
   1   3   4        348.80        395.12        11.02 o
   2   3   4        315.22        299.03         8.61 o
   3   3   4          3.68          3.31         1.67 o
   4   3   4        106.03         89.09         3.42 o
   5   3   4         65.18         57.83         1.96 o
   6   3   4          3.43          3.83         0.92 o
   7   3   4         80.89         59.46         2.20 o
   8   3   4        195.55        190.57         5.11 o
   9   3   4        787.60        753.81        20.10 o
  10   3   4        671.03        616.14        29.92 o
  11   3   4         43.47         57.34         2.99 o
  12   3   4          1.17         -1.91         1.91 o
  13   3   4         15.62         12.45         1.41 o
  14   3   4         15.77         10.11         1.57 o
  15   3   4         21.77         14.36         1.84 o
  16   3   4         19.47         17.21         1.29 o
 -16   4   4          0.01          0.48         1.19 o
 -15   4   4          2.68          2.13         1.17 o
 -14   4   4         39.18         38.79         2.65 o
 -13   4   4         54.96         63.36         3.78 o
 -12   4   4         54.12         60.05         2.09 o
 -11   4   4         20.71         25.22         1.18 o
 -10   4   4         37.61         42.47         1.66 o
  -9   4   4         71.06         65.40         2.11 o
  -8   4   4         23.61         26.44         1.36 o
  -7   4   4         49.87         42.42         2.33 o
  -6   4   4          6.90         10.26         1.08 o
  -5   4   4        168.60        164.88         3.76 o
  -4   4   4        149.60        150.25         3.52 o
  -3   4   4         26.16         34.33         1.61 o
  -2   4   4          4.32          4.93         1.22 o
  -1   4   4         63.84         55.99         1.94 o
   0   4   4        113.88        114.75         3.12 o
   1   4   4          0.00          0.19         0.86 o
   2   4   4         63.68         77.88         2.49 o
   3   4   4         82.10         73.67         2.41 o
   4   4   4         21.14         15.72         1.17 o
   5   4   4        166.73        168.96         4.95 o
   6   4   4         10.11         12.62         1.25 o
   7   4   4          3.58          0.88         1.84 o
   8   4   4         11.68         11.93         3.20 o
   9   4   4         64.68         68.58         3.34 o
  10   4   4          4.24          3.85         1.18 o
  11   4   4         79.44         79.42         2.66 o
  12   4   4         33.79         30.21         1.94 o
  13   4   4         31.81         25.79         1.60 o
  14   4   4         59.38         55.95         5.42 o
 -14   5   4          4.78          7.95         1.44 o
 -13   5   4         19.87         19.17         1.47 o
 -12   5   4         56.04         67.67         2.63 o
 -11   5   4          5.74          7.00         1.12 o
 -10   5   4         90.30         79.25         3.42 o
  -9   5   4         80.92         73.49         3.29 o
  -8   5   4         36.52         41.13         2.31 o
  -7   5   4        134.94        133.05         4.38 o
  -6   5   4         18.50         15.18         1.71 o
  -5   5   4          0.82          2.09         1.16 o
  -4   5   4          1.61         -0.16         1.52 o
  -3   5   4         35.17         30.73         1.64 o
  -2   5   4          6.23          4.75         2.07 o
  -1   5   4         14.31         16.78         1.35 o
   0   5   4         33.36         39.46         1.85 o
   1   5   4          0.12         -1.32         1.32 o
   2   5   4         89.77         88.69         3.36 o
   3   5   4          3.96          4.15         1.24 o
   4   5   4        187.21        161.47         4.96 o
   5   5   4         13.00         16.56         1.38 o
   6   5   4          3.18          1.79         0.95 o
   7   5   4         19.52         18.67         1.46 o
   8   5   4         58.81         53.58         2.09 o
   9   5   4         35.86         35.93         2.97 o
  10   5   4          0.20         -0.31         1.37 o
  11   5   4         15.31         15.54         1.25 o
  12   5   4          0.03          0.02         0.94 o
 -11   6   4        120.19        122.64         4.10 o
 -10   6   4         37.76         42.14         2.63 o
  -9   6   4          0.08          0.16         1.36 o
  -8   6   4        106.46        108.49         9.10 o
  -7   6   4          7.02          7.16         1.18 o
  -6   6   4         16.80         12.76         1.30 o
  -5   6   4          3.13          4.90         2.42 o
  -4   6   4        110.18        140.55         4.85 o
  -3   6   4        191.00        209.35         7.09 o
  -2   6   4        126.58        142.75         4.73 o
  -1   6   4         46.62         60.75         2.89 o
   0   6   4         39.28         36.56         1.83 o
   1   6   4         14.19         14.19         1.52 o
   2   6   4         53.87         54.71         2.42 o
   3   6   4          3.52          2.69         1.06 o
   4   6   4          0.29          1.15         1.56 o
   5   6   4          0.34          1.59         1.21 o
   6   6   4         11.46         10.48         1.60 o
   7   6   4         27.69         28.17         1.78 o
   8   6   4          0.80          0.41         0.95 o
   9   6   4          0.62          0.63         0.72 o
  -6   7   4          4.71          4.01         0.58 o
  -5   7   4         39.81         28.14         1.65 o
  -4   7   4         13.81         16.95         1.29 o
  -3   7   4          0.03          1.92         0.92 o
  -2   7   4         44.30         48.11         7.47 o
  -1   7   4          0.02         -1.20         3.13 o
   0   7   4         59.85         59.24         6.50 o
   1   7   4         59.80         53.87         2.23 o
   2   7   4         56.72         53.06         3.82 o
   3   7   4          9.07         10.44         0.94 o
   4   7   4          7.52          8.93         0.84 o
 -19   1   5         32.20         37.16         2.12 o
 -18   1   5         14.64         11.82         1.10 o
 -17   1   5         11.73         15.62         1.35 o
 -16   1   5         14.70         17.18         1.07 o
 -15   1   5        261.07        283.86         8.82 o
 -14   1   5        151.70        139.17         3.77 o
 -13   1   5        352.45        414.21         8.18 o
 -12   1   5        752.99        793.34        14.51 o
 -11   1   5        256.04        267.73         4.81 o
 -10   1   5          7.75         10.71         0.98 o
  -9   1   5         17.86         16.76         1.11 o
  -8   1   5          9.83          6.96         1.61 o
  -7   1   5        143.90        169.07         4.69 o
  -6   1   5       1023.92       1214.10        28.13 o
  -5   1   5         12.34         21.82         0.93 o
  -4   1   5        479.78        442.03         6.37 o
  -3   1   5        301.57        301.94         4.42 o
  -2   1   5        768.24        875.06        11.98 o
  -1   1   5         96.19        112.36         1.81 o
   0   1   5          9.55         10.85         0.59 o
   1   1   5        873.47        837.69        11.99 o
   2   1   5        150.08        206.61         3.41 o
   3   1   5        153.32        141.40         2.84 o
   4   1   5         68.87         88.73         3.06 o
   5   1   5         81.35         91.44         3.38 o
   6   1   5        429.64        439.61        11.33 o
   7   1   5        268.10        306.48         8.03 o
   8   1   5        248.22        265.12         5.23 o
   9   1   5        176.01        169.78         3.78 o
  10   1   5         71.09         66.80         2.06 o
  11   1   5          0.01          0.83         1.10 o
  12   1   5         31.26         34.71         1.80 o
  13   1   5         75.10         76.13         2.95 o
  14   1   5          2.36          3.30         2.13 o
  15   1   5         79.56         77.47         2.59 o
  16   1   5         60.82         61.40         2.27 o
  17   1   5        167.23        145.36         7.22 o
 -18   2   5        242.20        213.22         6.89 o
 -17   2   5         69.28         59.96         2.44 o
 -16   2   5         19.51         15.51         1.05 o
 -15   2   5         58.16         51.05         2.33 o
 -14   2   5          0.00         -0.28         1.55 o
 -13   2   5        142.86        146.44         6.01 o
 -12   2   5        266.32        250.36         5.14 o
 -11   2   5        111.84        116.60         2.71 o
 -10   2   5          6.12          4.62         0.80 o
  -9   2   5         65.78         53.75         1.48 o
  -8   2   5         69.82         72.63         2.08 o
  -7   2   5          9.74         17.82         2.02 o
  -6   2   5        753.63        784.68        21.52 o
  -5   2   5        161.95        172.19         5.19 o
  -4   2   5        154.73        161.13         4.76 o
  -3   2   5       1087.89       1068.56        20.09 o
  -2   2   5        252.34        256.67         5.02 o
  -1   2   5        120.75        109.19         3.18 o
   0   2   5         20.91         31.06         1.29 o
   1   2   5        129.78        182.36         4.29 o
   2   2   5        670.83        790.94        19.51 o
   3   2   5       1132.56       1279.89        29.34 o
   4   2   5       1675.34       1651.11        40.01 o
   5   2   5        220.03        212.94         6.19 o
   6   2   5        107.02        100.76         2.79 o
   7   2   5          6.77          9.90         0.83 o
   8   2   5        110.88         99.64         2.32 o
   9   2   5         11.85         13.78         1.16 o
  10   2   5          0.71          2.49         1.38 o
  11   2   5         87.02         87.65         3.40 o
  12   2   5        363.82        375.72        11.96 o
  13   2   5        115.34        116.69         4.35 o
  14   2   5         15.24         12.74         1.25 o
  15   2   5         18.44         11.18         1.30 o
  16   2   5          0.41          2.32         0.93 o
 -17   3   5          7.96          7.32         1.02 o
 -16   3   5         24.43         29.08         2.85 o
 -15   3   5          7.76          7.32         0.98 o
 -14   3   5        429.27        457.79        10.96 o
 -13   3   5          1.66          2.09         1.42 o
 -12   3   5         95.78        106.92         4.07 o
 -11   3   5        179.79        164.38         4.13 o
 -10   3   5         19.71         17.80         1.50 o
  -9   3   5         10.46         16.20         1.14 o
  -8   3   5          5.17          7.94         0.71 o
  -7   3   5        140.26        130.48         2.65 o
  -6   3   5        367.66        380.20         6.38 o
  -5   3   5         85.23         90.07         2.55 o
  -4   3   5         10.91         10.50         1.84 o
  -3   3   5         60.20         83.36         3.31 o
  -2   3   5        260.02        254.48         7.13 o
  -1   3   5        252.12        262.47         7.30 o
   0   3   5         89.68         95.48         3.58 o
   1   3   5        207.45        211.54         6.53 o
   2   3   5        301.69        288.42         8.41 o
   3   3   5         58.45         57.26         2.14 o
   4   3   5        132.68        118.42         2.81 o
   5   3   5          5.05          2.85         0.78 o
   6   3   5         28.12         23.64         1.14 o
   7   3   5          0.06         -0.93         0.93 o
   8   3   5        408.88        390.27         8.79 o
   9   3   5        669.19        629.07        18.15 o
  10   3   5          2.19          2.12         1.03 o
  11   3   5        354.70        381.23        10.72 o
  12   3   5         33.33         27.71         1.64 o
  13   3   5          0.32          0.12         0.88 o
  14   3   5         54.89         53.39         4.21 o
  15   3   5          0.48          0.66         0.83 o
 -16   4   5         31.83         38.69         3.25 o
 -15   4   5          0.12         -0.77         1.25 o
 -14   4   5         11.59          9.62         0.84 o
 -13   4   5        116.54        136.47         4.00 o
 -12   4   5         36.63         33.51         1.67 o
 -11   4   5         23.68         36.25         1.84 o
 -10   4   5          5.32          4.20         1.21 o
  -9   4   5         64.74         58.02         2.46 o
  -8   4   5        273.82        275.07         7.01 o
  -7   4   5         29.23         22.44         1.04 o
  -6   4   5        129.85        129.61         3.13 o
  -5   4   5        144.37        130.20         3.13 o
  -4   4   5         81.63         76.99         2.05 o
  -3   4   5         57.57         54.29         1.60 o
  -2   4   5          9.81         10.66         1.00 o
  -1   4   5        315.57        312.43         5.66 o
   0   4   5        153.40        142.73         3.07 o
   1   4   5          2.77          3.32         1.28 o
   2   4   5          3.55          0.44         0.91 o
   3   4   5        128.51        122.55         3.02 o
   4   4   5        106.14        104.92         2.91 o
   5   4   5         64.87         61.72         3.37 o
   6   4   5        120.26        124.13         4.65 o
   7   4   5         27.08         24.68         1.78 o
   8   4   5         37.28         29.75         1.99 o
   9   4   5         26.14         20.44         1.39 o
  10   4   5        107.95         96.42         4.29 o
  11   4   5         32.76         39.11         3.39 o
  12   4   5         80.22         67.68         3.80 o
  13   4   5         23.09         22.91         1.54 o
  14   4   5          3.87          4.89         0.63 o
 -14   5   5          4.22          5.93         3.13 o
 -13   5   5          0.59          1.92         0.89 o
 -12   5   5         26.99         22.48         1.50 o
 -11   5   5          2.35          0.22         1.03 o
 -10   5   5         18.43         23.13         1.54 o
  -9   5   5         42.13         59.90         2.61 o
  -8   5   5        107.65        108.21         4.07 o
  -7   5   5         96.09         98.42         3.54 o
  -6   5   5          4.42          5.31         1.54 o
  -5   5   5          5.10         11.07         1.25 o
  -4   5   5        369.69        380.73        10.26 o
  -3   5   5          0.81          3.89         1.37 o
  -2   5   5        189.39        176.95         5.94 o
  -1   5   5          0.30          0.33         0.64 o
   0   5   5         14.47         15.37         1.63 o
   1   5   5         39.99         42.72         1.79 o
   2   5   5        115.29        122.60         5.14 o
   3   5   5        208.44        218.55         6.04 o
   4   5   5         28.05         37.46         2.55 o
   5   5   5         13.81         11.66         1.35 o
   6   5   5        114.06        124.99         4.31 o
   7   5   5         46.44         55.96         2.51 o
   8   5   5          2.66          5.28         1.12 o
   9   5   5          0.33          0.36         1.63 o
  10   5   5         10.99          7.61         1.12 o
  11   5   5         21.81         19.13         0.96 o
  12   5   5         14.94         13.51         0.85 o
 -11   6   5         19.24         21.19         3.13 o
 -10   6   5         22.33         16.72         1.22 o
  -9   6   5        196.39        191.23         6.29 o
  -8   6   5         34.24         40.46         2.72 o
  -7   6   5          3.25          3.42         1.43 o
  -6   6   5         48.17         47.16         1.98 o
  -5   6   5        134.20        152.83         4.63 o
  -4   6   5         21.43         25.30         1.53 o
  -3   6   5          1.28          3.42         1.30 o
  -2   6   5        117.14        124.74         4.30 o
  -1   6   5          0.55         -0.77         1.29 o
   0   6   5          2.93          2.59         1.58 o
   1   6   5         38.78         39.32         2.40 o
   2   6   5          2.23          0.94         1.35 o
   3   6   5          1.61          4.23         1.41 o
   4   6   5          0.00         -1.28         1.28 o
   5   6   5          0.81          3.66         1.61 o
   6   6   5          7.53          7.45         1.00 o
   7   6   5         56.19         56.45         2.15 o
   8   6   5         14.04         11.07         0.90 o
   9   6   5         19.65         21.08         2.07 o
  -5   7   5          0.07         -1.93         1.93 o
  -4   7   5          2.18          3.79         0.60 o
  -3   7   5          0.06         -0.05         1.29 o
  -2   7   5         14.37         12.60         2.21 o
  -1   7   5         48.89         35.88         4.33 o
   0   7   5         45.91         24.08         3.61 o
   1   7   5         79.73         71.01         4.26 o
   2   7   5         13.15         11.22         1.28 o
   3   7   5          0.20          0.39         0.66 o
 -18   0   6         10.42          4.04         1.66 o
 -17   0   6          7.12          9.32         2.54 o
 -16   0   6         34.16         40.62         2.18 o
 -15   0   6        272.28        292.75         9.47 o
 -14   0   6          0.61          1.29         1.45 o
 -13   0   6       1056.49       1124.91        28.67 o
 -12   0   6        516.59        524.78        12.97 o
 -11   0   6        137.24        137.28         3.85 o
 -10   0   6        978.90       1041.47        21.14 o
  -9   0   6        860.69        938.62        22.84 o
  -8   0   6          3.68          3.31         1.93 o
  -7   0   6         12.21         12.72         2.06 o
  -6   0   6         87.62        108.82         4.31 o
  -5   0   6       2010.49       2167.24        46.76 o
  -4   0   6        229.82        251.23         5.16 o
  -3   0   6        977.03        958.83        32.62 o
  -2   0   6       5663.91       5741.72       192.30 o
  -1   0   6       2124.28       2183.91        73.46 o
   0   0   6       3003.10       3104.91        82.16 o
   1   0   6       3309.32       3395.24        78.00 o
   2   0   6        823.86        868.39        20.43 o
   3   0   6       2380.98       2538.98       105.98 o
   4   0   6        893.93        944.00        35.54 o
   5   0   6          0.04          2.50         2.07 o
   6   0   6         24.93         28.35         2.67 o
   7   0   6        126.79        152.51         4.31 o
   8   0   6        352.14        368.32         9.30 o
   9   0   6        986.60        979.18        27.18 o
  10   0   6        309.90        321.30         8.89 o
  11   0   6         43.73         40.70         2.39 o
  12   0   6        135.68        166.99         7.02 o
  13   0   6          0.21          4.68         1.63 o
  14   0   6          0.20          1.04         1.07 o
  15   0   6          1.74          3.29         1.95 o
  16   0   6         38.46         46.96         4.33 o
 -18   1   6          5.42          3.42         0.82 o
 -17   1   6         89.09        105.07         3.22 o
 -16   1   6        140.90        145.74         4.81 o
 -15   1   6        171.82        182.11         4.75 o
 -14   1   6        229.19        250.34         6.14 o
 -13   1   6        367.60        355.38         9.68 o
 -12   1   6         16.69         18.61         1.09 o
 -11   1   6         78.02         74.60         1.72 o
 -10   1   6         79.93         94.85         1.95 o
  -9   1   6         13.98         11.48         0.70 o
  -8   1   6        840.76        889.12        22.41 o
  -7   1   6         14.12         11.09         1.34 o
  -6   1   6       1097.54       1062.07        21.82 o
  -5   1   6       1542.07       1448.22        25.19 o
  -4   1   6        413.39        414.03         6.56 o
  -3   1   6        129.96        124.15         2.61 o
  -2   1   6        332.22        311.55         5.82 o
  -1   1   6        163.55        157.95         3.19 o
   0   1   6        396.77        353.42         6.95 o
   1   1   6          9.00         12.18         0.64 o
   2   1   6         49.23         45.77         1.72 o
   3   1   6        187.28        187.22         4.92 o
   4   1   6          0.28          0.30         1.33 o
   5   1   6        651.50        659.72        16.50 o
   6   1   6        141.25        124.47         3.37 o
   7   1   6        123.21        107.28         2.18 o
   8   1   6        340.00        308.73         5.42 o
   9   1   6         10.46         11.33         0.93 o
  10   1   6         23.99         21.70         1.35 o
  11   1   6         46.16         38.08         1.72 o
  12   1   6          4.42          4.05         1.15 o
  13   1   6         13.98         10.06         1.14 o
  14   1   6         35.79         33.76         1.42 o
  15   1   6         63.47         58.41         3.07 o
  16   1   6         37.01         21.80         3.09 o
 -18   2   6         13.24         14.82         1.15 o
 -17   2   6         26.71         26.23         1.27 o
 -16   2   6         14.94         18.64         1.23 o
 -15   2   6         67.24         73.21         2.99 o
 -14   2   6         45.66         52.99         2.18 o
 -13   2   6        435.11        435.92        10.39 o
 -12   2   6          0.00          0.43         0.96 o
 -11   2   6          0.23         -0.08         0.90 o
 -10   2   6          2.24          2.90         0.82 o
  -9   2   6        125.04        128.48         2.64 o
  -8   2   6          0.67         -0.33         0.69 o
  -7   2   6        326.06        397.71         7.95 o
  -6   2   6        129.23        153.72         5.34 o
  -5   2   6         52.16         54.63         2.42 o
  -4   2   6         82.74        111.30         3.06 o
  -3   2   6        121.77        101.74         2.61 o
  -2   2   6        681.69        722.06        13.63 o
  -1   2   6       1279.97       1264.45        23.60 o
   0   2   6          5.76          7.83         0.94 o
   1   2   6        137.71        144.42         4.21 o
   2   2   6         24.32         21.06         1.56 o
   3   2   6          1.77          5.29         1.50 o
   4   2   6        162.83        178.42         5.38 o
   5   2   6        108.49        110.66         2.96 o
   6   2   6          2.59          4.82         0.67 o
   7   2   6          5.41          6.74         0.72 o
   8   2   6        587.06        584.06        10.57 o
   9   2   6        303.30        291.03         5.92 o
  10   2   6        123.86        140.17         4.72 o
  11   2   6         28.88         45.15         1.97 o
  12   2   6         21.66         24.23         1.53 o
  13   2   6          8.38          7.04         1.04 o
  14   2   6         13.12         14.67         1.60 o
  15   2   6         92.35         95.70         4.38 o
  16   2   6         15.57         13.74         2.10 o
 -17   3   6         33.06         32.48         2.50 o
 -16   3   6         49.58         49.49         2.05 o
 -15   3   6          9.09          6.95         1.17 o
 -14   3   6          0.45          1.71         0.91 o
 -13   3   6        144.58        138.03         3.84 o
 -12   3   6         21.38         18.34         1.25 o
 -11   3   6          0.30          0.19         1.18 o
 -10   3   6         56.09         53.50         1.81 o
  -9   3   6         13.40         12.25         0.85 o
  -8   3   6         20.53         20.91         0.96 o
  -7   3   6          2.31          2.35         0.75 o
  -6   3   6         10.53          7.91         0.74 o
  -5   3   6        136.81        143.07         2.66 o
  -4   3   6        106.34        106.95         2.32 o
  -3   3   6         12.73         10.91         0.84 o
  -2   3   6         95.76        119.22         2.92 o
  -1   3   6        437.08        406.57         9.64 o
   0   3   6         78.84         65.93         2.35 o
   1   3   6         18.31         15.28         0.89 o
   2   3   6        131.74        123.88         2.69 o
   3   3   6         23.56         27.46         1.20 o
   4   3   6         86.33         71.75         1.64 o
   5   3   6         34.37         35.60         1.10 o
   6   3   6        171.23        156.77         3.40 o
   7   3   6        419.75        368.75         7.32 o
   8   3   6        224.84        188.21         4.60 o
   9   3   6         22.76         25.15         1.86 o
  10   3   6          6.26          4.09         0.91 o
  11   3   6         35.79         31.98         1.72 o
  12   3   6          1.25          0.40         2.18 o
  13   3   6         47.63         53.50         3.23 o
  14   3   6         34.48         28.38         1.79 o
  15   3   6          1.86          1.64         1.19 o
 -16   4   6          0.00         -0.44         1.10 o
 -15   4   6          0.78          0.86         1.45 o
 -14   4   6          2.42          3.60         0.92 o
 -13   4   6        141.22        146.18         5.94 o
 -12   4   6        109.25        115.89         3.63 o
 -11   4   6        112.12        104.46         3.48 o
 -10   4   6          0.81         -0.95         1.15 o
  -9   4   6          3.39          2.37         1.26 o
  -8   4   6         97.56         93.34         2.86 o
  -7   4   6         14.28         21.34         1.36 o
  -6   4   6          0.16          1.38         1.16 o
  -5   4   6        129.86        135.49         2.91 o
  -4   4   6         27.34         25.20         1.12 o
  -3   4   6         23.49         21.70         1.02 o
  -2   4   6         10.96         16.17         0.97 o
  -1   4   6        160.03        164.71         3.66 o
   0   4   6          0.20         -0.11         0.78 o
   1   4   6         48.78         59.02         1.71 o
   2   4   6         98.51        105.03         2.76 o
   3   4   6        148.37        145.69         3.48 o
   4   4   6         48.85         53.29         1.94 o
   5   4   6         34.37         31.54         1.51 o
   6   4   6          7.01         13.03         1.24 o
   7   4   6          7.01          6.41         1.09 o
   8   4   6         13.73         16.67         1.97 o
   9   4   6        144.47        158.97         4.82 o
  10   4   6        115.47        119.20         5.06 o
  11   4   6         25.28         19.81         1.40 o
  12   4   6         31.73         26.42         1.80 o
  13   4   6        263.38        292.33        18.78 o
 -13   5   6          4.56          4.39         1.29 o
 -12   5   6          3.75          3.42         1.15 o
 -11   5   6         12.85         16.84         1.54 o
 -10   5   6        175.67        191.15         6.07 o
  -9   5   6         32.15         33.68         1.81 o
  -8   5   6         13.53         18.03         1.42 o
  -7   5   6        224.36        243.23         6.88 o
  -6   5   6        102.13        100.44         3.54 o
  -5   5   6          2.64          4.79         1.29 o
  -4   5   6         24.06         31.84         1.97 o
  -3   5   6        170.90        180.22         5.27 o
  -2   5   6        202.59        226.33         7.16 o
  -1   5   6         73.32         63.82         2.93 o
   0   5   6         93.56        100.32         4.49 o
   1   5   6         44.94         36.87         1.62 o
   2   5   6         23.50         16.33         1.40 o
   3   5   6         13.29          9.12         1.27 o
   4   5   6         26.14         22.81         1.54 o
   5   5   6         49.54         49.12         2.05 o
   6   5   6         21.84         21.29         1.45 o
   7   5   6         35.77         36.13         1.79 o
   8   5   6          1.75          0.96         1.03 o
   9   5   6         12.22          8.02         1.15 o
  10   5   6          9.08          8.62         0.86 o
  11   5   6          1.73          1.72         1.01 o
 -10   6   6         91.52         95.24         9.51 o
  -9   6   6         36.10         45.98         2.78 o
  -8   6   6         16.54         29.29         2.13 o
  -7   6   6         23.40         26.96         1.29 o
  -6   6   6          0.10         -0.66         0.84 o
  -5   6   6         48.91         45.25         1.98 o
  -4   6   6          2.04          2.01         1.05 o
  -3   6   6          2.36          3.22         2.54 o
  -2   6   6         27.86         23.61         2.57 o
  -1   6   6         15.99         16.59         1.50 o
   0   6   6          1.25          0.79         1.08 o
   1   6   6         10.91         15.77         1.88 o
   2   6   6         27.75         32.63         1.71 o
   3   6   6          0.95         -0.46         1.08 o
   4   6   6         44.79         48.37         3.05 o
   5   6   6        167.76        186.05         7.14 o
   6   6   6          6.87          7.18         0.93 o
   7   6   6         29.90         33.67         2.15 o
   8   6   6          3.68          6.10         1.57 o
  -3   7   6         10.11         10.11         1.93 o
  -2   7   6        160.75        156.27        11.56 o
   0   7   6          0.73         -2.17         2.65 o
   1   7   6         49.96         52.96         3.37 o
 -18   1   7         44.86         52.73         2.62 o
 -17   1   7         68.95         72.02         2.34 o
 -16   1   7        197.59        229.41         5.68 o
 -15   1   7         11.15         15.86         1.27 o
 -14   1   7        393.32        430.74        10.15 o
 -13   1   7        129.87        141.44         3.43 o
 -12   1   7        209.52        219.68         4.52 o
 -11   1   7          0.01          0.90         0.55 o
 -10   1   7        108.08        110.69         2.12 o
  -9   1   7          7.59          4.48         0.58 o
  -8   1   7         35.38         43.98         1.16 o
  -7   1   7        690.68        789.98        19.84 o
  -6   1   7         14.02         15.31         0.90 o
  -5   1   7         95.95        137.25         4.28 o
  -4   1   7        609.55        612.84        12.96 o
  -3   1   7         14.71         13.33         0.83 o
  -2   1   7        660.71        631.45        11.69 o
  -1   1   7        969.57       1074.75        20.35 o
   0   1   7        602.56        619.50        12.43 o
   1   1   7        687.19        755.58        12.56 o
   2   1   7       1775.46       1963.50        41.38 o
   3   1   7        911.48        907.40        20.89 o
   4   1   7        106.48        111.92         3.76 o
   5   1   7        319.19        351.81         6.74 o
   6   1   7        182.72        206.91         3.43 o
   7   1   7        386.94        405.02         6.49 o
   8   1   7        155.71        156.19         3.25 o
   9   1   7        315.43        323.93         5.89 o
  10   1   7        806.58        826.70        19.46 o
  11   1   7         19.23         19.34         1.24 o
  12   1   7         19.98         21.38         0.99 o
  13   1   7         86.78         87.96         2.70 o
  14   1   7         33.32         32.70         2.15 o
  15   1   7        265.88        261.10        29.74 o
  16   1   7          5.03          5.57         1.08 o
 -18   2   7          2.04         -0.06         1.02 o
 -17   2   7          1.30         -0.15         1.03 o
 -16   2   7         34.79         40.93         1.64 o
 -15   2   7         12.64          9.88         1.53 o
 -14   2   7        108.44        100.50         3.48 o
 -13   2   7          3.83          4.48         1.28 o
 -12   2   7          9.00          7.59         1.29 o
 -11   2   7        112.14        109.94         2.29 o
 -10   2   7         10.71         13.03         0.78 o
  -9   2   7         20.96         21.41         0.80 o
  -8   2   7         52.39         48.19         1.17 o
  -7   2   7         49.86         57.73         1.34 o
  -6   2   7         47.75         44.47         1.18 o
  -5   2   7          0.26          0.56         0.95 o
  -4   2   7        213.19        171.72         4.19 o
  -3   2   7          0.15         -0.17         0.72 o
  -2   2   7        274.55        283.47         8.39 o
  -1   2   7         37.46         25.19         1.04 o
   0   2   7        392.10        416.14         8.73 o
   1   2   7         74.50         68.71         2.14 o
   2   2   7         16.37         32.40         1.82 o
   3   2   7          0.36         -0.10         0.67 o
   4   2   7         81.93         72.43         1.63 o
   5   2   7        205.75        199.71         3.48 o
   6   2   7        106.41         93.78         2.07 o
   7   2   7         34.57         33.46         1.08 o
   8   2   7        154.42        134.40         2.73 o
   9   2   7         21.53         22.03         1.02 o
  10   2   7        145.20        143.97         4.03 o
  11   2   7         33.42         27.80         1.63 o
  12   2   7         11.96         10.88         1.15 o
  13   2   7          2.07          1.88         0.82 o
  14   2   7          1.64          2.84         1.26 o
  15   2   7         13.59         14.91         2.02 o
 -17   3   7         52.65         52.36         2.95 o
 -16   3   7          9.39          5.75         0.99 o
 -15   3   7         83.17         72.22         2.51 o
 -14   3   7         55.32         72.68         3.21 o
 -13   3   7         92.72         94.54         2.98 o
 -12   3   7         80.68         78.00         2.43 o
 -11   3   7         31.43         31.86         1.36 o
 -10   3   7         23.25         23.33         1.10 o
  -9   3   7          0.22          1.07         0.72 o
  -8   3   7         17.04         22.83         1.09 o
  -7   3   7         23.43         21.17         0.93 o
  -6   3   7         20.33         23.17         0.94 o
  -5   3   7        140.26        159.92         2.92 o
  -4   3   7         70.88         71.05         1.58 o
  -3   3   7        144.06        149.92         2.71 o
  -2   3   7         32.05         50.68         1.45 o
  -1   3   7          4.17          7.01         0.61 o
   0   3   7          5.43          3.57         0.62 o
   1   3   7        233.27        230.75         3.92 o
   2   3   7        471.59        457.77         7.33 o
   3   3   7         52.78         49.85         1.31 o
   4   3   7         60.09         66.50         1.71 o
   5   3   7         66.26         80.30         1.95 o
   6   3   7        189.95        206.71         4.06 o
   7   3   7        770.28        782.20        15.05 o
   8   3   7         25.61         28.98         1.63 o
   9   3   7         56.29         63.73         2.54 o
  10   3   7         32.87         31.72         1.83 o
  11   3   7         89.52         88.41         5.25 o
  12   3   7         10.11         11.01         1.06 o
  13   3   7          4.21          6.11         1.31 o
  14   3   7         28.43         14.20         3.97 o
 -15   4   7          5.89          3.91         0.87 o
 -14   4   7          0.01          0.21         0.98 o
 -13   4   7          1.60          2.05         1.10 o
 -12   4   7         25.50         22.47         1.20 o
 -11   4   7         38.49         39.76         1.46 o
 -10   4   7          2.76          1.86         0.87 o
  -9   4   7        103.07         88.79         2.64 o
  -8   4   7          7.17          4.33         0.84 o
  -7   4   7         60.45         51.55         1.77 o
  -6   4   7         75.31         70.83         2.07 o
  -5   4   7         57.77         70.05         2.02 o
  -4   4   7        456.32        433.88         7.63 o
  -3   4   7         23.83         28.18         1.12 o
  -2   4   7        159.04        172.36         3.23 o
  -1   4   7        642.12        624.59        10.22 o
   0   4   7          4.58          2.17         0.73 o
   1   4   7         26.90         25.90         1.49 o
   2   4   7         81.90         77.52         1.98 o
   3   4   7         15.58         13.17         1.42 o
   4   4   7         76.81         68.84         2.43 o
   5   4   7        115.35        101.37         3.18 o
   6   4   7         64.01         52.35         2.17 o
   7   4   7         20.81         20.02         1.44 o
   8   4   7          5.50          4.93         1.49 o
   9   4   7         34.55         22.94         1.37 o
  10   4   7        135.88        127.70         3.86 o
  11   4   7        171.96        163.64         9.59 o
  12   4   7          0.11          0.09         0.94 o
 -13   5   7          0.26          1.44         1.01 o
 -12   5   7          4.84          4.25         1.40 o
 -11   5   7         26.88         40.15         2.10 o
 -10   5   7         67.43         72.00         3.11 o
  -9   5   7          0.99         -0.23         0.74 o
  -8   5   7        404.35        471.98        12.39 o
  -7   5   7        102.21        121.06         3.86 o
  -6   5   7         80.52         86.32         3.03 o
  -5   5   7         64.48         77.91         2.81 o
  -4   5   7         39.08         37.10         1.92 o
  -3   5   7          9.95         19.87         1.46 o
  -2   5   7         85.72         99.74         3.71 o
  -1   5   7          6.09          6.57         1.00 o
   0   5   7         21.86         16.01         1.24 o
   1   5   7         81.85         78.43         2.75 o
   2   5   7          9.47          9.37         1.30 o
   3   5   7         15.29         20.53         1.37 o
   4   5   7        134.47        144.09         4.35 o
   5   5   7         55.34         68.07         2.53 o
   6   5   7         29.90         37.09         1.69 o
   7   5   7          9.55         11.80         1.17 o
   8   5   7          2.71          4.41         0.75 o
   9   5   7          4.87          5.32         0.74 o
  10   5   7         15.96         19.66         1.60 o
 -10   6   7          0.64          3.09         0.95 o
  -9   6   7         39.23         40.07         2.29 o
  -8   6   7          7.87          9.47         1.22 o
  -7   6   7          0.13          1.23         1.10 o
  -6   6   7          1.24          2.06         1.19 o
  -5   6   7         40.89         41.18         1.93 o
  -4   6   7         59.04         52.44         3.86 o
  -3   6   7         27.04         30.42         2.14 o
  -2   6   7          3.16          3.70         1.97 o
  -1   6   7         36.67         36.61         2.02 o
   0   6   7          1.46          0.37         1.55 o
   1   6   7         26.66         25.43         1.68 o
   2   6   7         24.48         29.51         1.60 o
   3   6   7          1.36          0.44         0.83 o
   4   6   7         44.80         45.48         2.20 o
   5   6   7          0.04          2.53         1.56 o
   6   6   7          6.48          5.42         2.40 o
   7   6   7         17.07         21.39         3.28 o
 -18   0   8          0.34          1.75         3.73 o
 -17   0   8         36.85         43.54         2.89 o
 -16   0   8          5.78          7.73         2.09 o
 -15   0   8        411.77        446.31        13.92 o
 -14   0   8        242.56        274.47         8.86 o
 -13   0   8        700.79        771.21        22.03 o
 -12   0   8       2561.68       2768.19        66.12 o
 -11   0   8       1013.51       1074.13        22.96 o
 -10   0   8         60.87         57.23         2.10 o
  -9   0   8          0.24          3.71         0.81 o
  -8   0   8        162.86        137.35         3.22 o
  -7   0   8        634.63        674.71        14.35 o
  -6   0   8        446.44        420.16        21.92 o
  -5   0   8       1835.96       1999.26       109.56 o
  -4   0   8        911.33        958.34        43.42 o
  -3   0   8        408.70        493.16        17.31 o
  -2   0   8        248.67        251.86         9.46 o
  -1   0   8        593.41        614.06        21.26 o
   0   0   8       2143.15       2268.61        87.19 o
   1   0   8       2642.60       2883.36       110.55 o
   2   0   8        607.06        613.74        22.67 o
   3   0   8        366.77        435.05        16.57 o
   4   0   8        234.79        254.60         6.04 o
   5   0   8        383.44        397.02         9.19 o
   6   0   8         60.24         63.64         2.14 o
   7   0   8         61.88         56.55         2.04 o
   8   0   8       2829.41       2930.31        74.82 o
   9   0   8        545.09        531.98        14.16 o
  10   0   8        136.02        139.35         6.74 o
  11   0   8        336.48        351.71        13.32 o
  12   0   8          7.68          9.04         1.61 o
  13   0   8          5.12          9.76         1.89 o
  14   0   8          3.38          4.15         1.23 o
  15   0   8          9.76         12.20         1.46 o
 -18   1   8         60.73         38.40         3.06 o
 -17   1   8         17.80         12.82         1.22 o
 -16   1   8        178.23        186.85         4.63 o
 -15   1   8         85.64         80.37         2.46 o
 -14   1   8        154.83        163.56         4.07 o
 -13   1   8          3.06          2.67         1.06 o
 -12   1   8         20.78         22.87         1.15 o
 -11   1   8        122.22         97.90         2.22 o
 -10   1   8         12.00         17.07         0.84 o
  -9   1   8          3.95          4.92         0.69 o
  -8   1   8        269.68        239.35         3.80 o
  -7   1   8         58.79         39.37         1.09 o
  -6   1   8        111.94         92.90         4.00 o
  -5   1   8          0.19          1.73         0.80 o
  -4   1   8        311.72        321.14         7.38 o
  -3   1   8        397.35        372.42         7.96 o
  -2   1   8         85.36         81.03         2.20 o
  -1   1   8        181.80        205.24         4.65 o
   0   1   8        165.98        154.80         4.07 o
   1   1   8        918.80        906.04        24.40 o
   2   1   8        627.37        656.88        13.47 o
   3   1   8         24.89         19.82         1.48 o
   4   1   8         54.21         60.99         1.36 o
   5   1   8         17.35         25.08         0.81 o
   6   1   8        160.94        157.28         2.84 o
   7   1   8         17.55         20.46         1.17 o
   8   1   8         28.48         30.00         1.17 o
   9   1   8         11.18          9.65         0.95 o
  10   1   8         96.30         96.61         2.77 o
  11   1   8         47.05         40.21         1.92 o
  12   1   8          0.01         -0.82         1.11 o
  13   1   8         50.52         50.97         2.14 o
  14   1   8          0.66          0.29         0.87 o
  15   1   8          2.34          2.96         1.63 o
 -17   2   8          7.65          6.58         0.86 o
 -16   2   8          2.69          3.91         1.21 o
 -15   2   8         26.42         30.19         1.51 o
 -14   2   8          0.99          2.54         0.90 o
 -13   2   8        161.69        186.63         5.38 o
 -12   2   8          7.21         13.14         1.09 o
 -11   2   8          1.74          2.94         0.95 o
 -10   2   8          0.07         -0.11         0.79 o
  -9   2   8        123.95        136.30         2.47 o
  -8   2   8          2.75          6.36         0.62 o
  -7   2   8         95.48         80.25         1.64 o
  -6   2   8        163.91        180.40         3.16 o
  -5   2   8        107.17        119.70         2.52 o
  -4   2   8         55.40         49.90         1.39 o
  -3   2   8         43.65         39.51         2.06 o
  -2   2   8          5.07          3.03         1.68 o
  -1   2   8          6.43         11.29         1.78 o
   0   2   8        694.53        756.69        20.68 o
   1   2   8        690.14        705.81        11.44 o
   2   2   8        103.02        102.90         1.82 o
   3   2   8          0.58          0.56         0.58 o
   4   2   8          0.01          0.74         0.49 o
   5   2   8        108.32        113.62         2.25 o
   6   2   8        124.16        136.79         2.74 o
   7   2   8          8.44          9.22         1.18 o
   8   2   8        333.20        331.26         7.36 o
   9   2   8        331.16        350.87         8.64 o
  10   2   8          0.44          0.71         0.84 o
  11   2   8          0.00          0.72         0.89 o
  12   2   8          0.59         -1.11         1.11 o
  13   2   8         52.48         66.95         3.37 o
  14   2   8         27.85         32.32         2.75 o
 -16   3   8          0.08          0.38         0.86 o
 -15   3   8         69.93         65.65         2.33 o
 -14   3   8         15.91         13.59         1.50 o
 -13   3   8          0.14         -1.16         1.16 o
 -12   3   8          2.49          1.68         1.28 o
 -11   3   8         33.94         39.72         1.57 o
 -10   3   8          0.41         -0.87         0.87 o
  -9   3   8         14.93         19.47         1.27 o
  -8   3   8        147.62        123.35         2.71 o
  -7   3   8         30.38         29.40         1.05 o
  -6   3   8        179.19        163.28         2.92 o
  -5   3   8        116.26        118.30         2.23 o
  -4   3   8        115.61         99.71         2.05 o
  -3   3   8         14.17         24.34         0.88 o
  -2   3   8         79.15         86.75         1.71 o
  -1   3   8        353.43        330.09         5.02 o
   0   3   8        282.59        309.40         5.07 o
   1   3   8          7.20         12.87         0.69 o
   2   3   8        148.67        143.73         2.69 o
   3   3   8          0.60          0.91         0.63 o
   4   3   8         35.60         32.88         1.11 o
   5   3   8         25.11         27.27         1.08 o
   6   3   8          1.41          1.24         0.78 o
   7   3   8        123.45        148.43         5.35 o
   8   3   8         68.85         60.76         2.03 o
   9   3   8         61.54         56.49         1.93 o
  10   3   8          7.53          8.25         0.90 o
  11   3   8          8.14          5.08         1.34 o
  12   3   8         17.32         21.68         1.57 o
  13   3   8          0.33         -0.46         1.04 o
 -15   4   8         33.78         37.47         1.53 o
 -14   4   8         18.13         16.06         1.86 o
 -13   4   8         81.89         76.79         2.81 o
 -12   4   8         28.30         36.00         1.81 o
 -11   4   8         53.48         57.86         2.24 o
 -10   4   8          0.83          0.68         1.24 o
  -9   4   8         28.78         27.89         1.47 o
  -8   4   8        208.30        228.34         5.11 o
  -7   4   8         15.57         14.71         1.05 o
  -6   4   8         15.44         17.07         0.98 o
  -5   4   8         89.96         96.08         2.35 o
  -4   4   8        106.14        119.33         2.60 o
  -3   4   8        289.84        311.04         5.54 o
  -2   4   8          1.86          0.42         0.78 o
  -1   4   8         24.72         25.11         0.99 o
   0   4   8        426.21        423.52         7.79 o
   1   4   8          6.79          8.78         1.30 o
   2   4   8         13.72         20.01         1.01 o
   3   4   8         88.13        102.31         2.68 o
   4   4   8        135.29        128.00         3.31 o
   5   4   8        129.83        126.72         3.38 o
   6   4   8         15.38         14.44         1.19 o
   7   4   8          0.33          1.90         0.96 o
   8   4   8         27.25         34.48         1.71 o
   9   4   8        216.79        212.22         6.50 o
  10   4   8        101.45         91.58         4.41 o
  11   4   8         39.58         35.59         5.78 o
  12   4   8          9.37         16.31         2.17 o
 -13   5   8         40.19         30.15         5.78 o
 -12   5   8         15.90         13.81         1.20 o
 -11   5   8         17.84         19.36         1.30 o
 -10   5   8         71.52         84.12         3.69 o
  -9   5   8          2.78          2.28         1.17 o
  -8   5   8         12.22         13.36         1.45 o
  -7   5   8          1.24         -0.34         1.39 o
  -6   5   8          6.52          5.86         1.10 o
  -5   5   8          3.69          1.24         1.35 o
  -4   5   8        413.93        433.82         9.92 o
  -3   5   8          1.90          0.98         1.14 o
  -2   5   8        195.47        200.01         5.62 o
  -1   5   8          0.72          3.61         0.98 o
   0   5   8         36.72         35.41         1.33 o
   1   5   8        105.51        108.77         2.91 o
   2   5   8         89.16         89.00         3.42 o
   3   5   8         34.99         38.54         1.65 o
   4   5   8         30.36         33.60         1.43 o
   5   5   8         84.14         82.79         2.66 o
   6   5   8          0.57          0.09         1.13 o
   7   5   8          2.78         -0.57         1.21 o
   8   5   8         40.65         38.34         2.77 o
   9   5   8          0.02          0.48         1.08 o
  10   5   8          5.25          5.26         1.16 o
  -9   6   8         12.99         14.24         2.75 o
  -8   6   8          5.29          8.21         1.22 o
  -7   6   8         44.60         45.30         2.43 o
  -6   6   8         12.57         12.56         1.64 o
  -5   6   8          2.29          1.53         1.47 o
  -4   6   8          1.70          1.78         1.65 o
  -3   6   8          3.10          1.92         1.54 o
  -2   6   8          7.18         11.59         1.73 o
  -1   6   8          6.65          8.46         3.36 o
   0   6   8         18.25         16.17         1.74 o
   1   6   8          4.69          5.82         1.39 o
   2   6   8          1.34          0.67         1.40 o
   3   6   8         42.04         44.46         2.30 o
   4   6   8         29.51         27.83         1.70 o
   5   6   8         29.09         29.88         1.63 o
   6   6   8         45.86         54.83         3.07 o
 -18   1   9         85.34         77.61         3.79 o
 -17   1   9        105.76        102.82         5.61 o
 -16   1   9         13.39         19.84         1.93 o
 -15   1   9         61.28         73.70         3.09 o
 -14   1   9         59.59         67.58         2.80 o
 -13   1   9         19.57         21.58         1.28 o
 -12   1   9         70.44         71.65         2.34 o
 -11   1   9         32.70         43.29         1.41 o
 -10   1   9        153.95        132.09         2.80 o
  -9   1   9        351.40        356.50         6.55 o
  -8   1   9        241.49        237.95         4.38 o
  -7   1   9        407.39        370.92         6.09 o
  -6   1   9         53.09         57.19         1.49 o
  -5   1   9         16.08         25.20         1.10 o
  -4   1   9        380.00        376.33        13.84 o
  -3   1   9         25.81         20.94         1.98 o
  -2   1   9          0.74          1.44         1.54 o
  -1   1   9        818.64        805.83        24.71 o
   0   1   9          1.30          2.25         1.13 o
   1   1   9        101.21        113.53         2.36 o
   2   1   9        429.48        445.67         7.03 o
   3   1   9         28.20         33.33         0.79 o
   4   1   9         16.84         17.17         0.76 o
   5   1   9          2.84          2.98         0.59 o
   6   1   9        138.25        144.42         2.69 o
   7   1   9        394.84        408.07         6.85 o
   8   1   9        502.42        536.73        10.76 o
   9   1   9         23.83         42.72         1.71 o
  10   1   9        275.83        282.53         7.17 o
  11   1   9         23.85         28.13         1.64 o
  12   1   9         23.04         24.97         1.42 o
  13   1   9         10.90         14.20         1.62 o
  14   1   9         27.67         36.23         2.25 o
 -17   2   9          0.47          0.61         0.78 o
 -16   2   9          5.37          5.25         1.56 o
 -15   2   9         16.42         18.91         1.56 o
 -14   2   9         10.33         10.84         1.22 o
 -13   2   9          2.94          3.84         1.21 o
 -12   2   9          0.96          0.19         1.14 o
 -11   2   9         67.00         59.91         2.05 o
 -10   2   9         14.06         18.66         1.05 o
  -9   2   9         33.90         36.64         1.17 o
  -8   2   9          0.07          0.25         0.68 o
  -7   2   9         23.96         33.03         1.10 o
  -6   2   9        101.31        103.14         2.01 o
  -5   2   9         78.24         71.31         1.53 o
  -4   2   9         82.17         83.65         1.79 o
  -3   2   9        187.28        181.23         3.15 o
  -2   2   9        307.12        276.71         4.52 o
  -1   2   9        683.82        719.01        11.26 o
   0   2   9          8.31          9.72         0.67 o
   1   2   9        159.13        148.19         2.60 o
   2   2   9        275.31        275.90         4.76 o
   3   2   9         10.46         14.87         0.73 o
   4   2   9        170.34        179.90         3.02 o
   5   2   9        132.13        126.18         2.50 o
   6   2   9         38.51         31.20         1.45 o
   7   2   9         88.40         93.96         2.57 o
   8   2   9         43.21         47.13         1.99 o
   9   2   9        291.18        276.67         6.69 o
  10   2   9          8.93          9.70         1.20 o
  11   2   9         14.86         12.57         1.49 o
  12   2   9          2.42          2.90         0.89 o
  13   2   9          1.20          0.17         0.78 o
  14   2   9          3.58          4.67         0.85 o
 -16   3   9          5.50          4.95         0.97 o
 -15   3   9          0.00          0.81         0.73 o
 -14   3   9         80.57         89.15         3.11 o
 -13   3   9         11.78         11.78         1.30 o
 -12   3   9          1.04          2.02         1.15 o
 -11   3   9         16.88         13.85         1.29 o
 -10   3   9          3.36          3.48         1.09 o
  -9   3   9        119.61        134.15         4.45 o
  -8   3   9          0.69          2.20         1.03 o
  -7   3   9          9.87          8.15         0.98 o
  -6   3   9         30.71         26.19         1.07 o
  -5   3   9          0.02          2.23         0.79 o
  -4   3   9         67.04         63.47         1.64 o
  -3   3   9          0.40          0.07         0.66 o
  -2   3   9        502.34        465.25         7.70 o
  -1   3   9          1.79          3.95         0.72 o
   0   3   9        652.99        684.72        11.64 o
   1   3   9        775.73        812.94        14.27 o
   2   3   9        425.94        422.84         7.97 o
   3   3   9          0.05          0.05         1.08 o
   4   3   9         17.26         18.69         1.36 o
   5   3   9         11.20         10.46         1.22 o
   6   3   9          3.09          2.22         1.08 o
   7   3   9        524.32        559.69        12.82 o
   8   3   9          0.01         -1.21         1.21 o
   9   3   9          2.91          3.52         1.12 o
  10   3   9        111.26        114.65         3.07 o
  11   3   9         11.24         12.47         1.28 o
  12   3   9         25.86         34.39         1.73 o
  13   3   9          6.77          5.79         0.98 o
 -14   4   9          7.71          8.47         0.89 o
 -13   4   9         24.34         22.62         1.74 o
 -12   4   9          0.16         -0.19         1.11 o
 -11   4   9          3.58          0.94         0.97 o
 -10   4   9         64.69         74.33         2.55 o
  -9   4   9         76.41         82.89         2.69 o
  -8   4   9          8.06         11.62         1.12 o
  -7   4   9          1.32          0.83         1.16 o
  -6   4   9        693.16        680.69        15.32 o
  -5   4   9         12.98         16.73         1.17 o
  -4   4   9         42.32         52.34         1.96 o
  -3   4   9        512.78        522.08        13.80 o
  -2   4   9          0.08          0.69         1.10 o
  -1   4   9        242.58        230.30         5.35 o
   0   4   9         77.67         81.10         3.36 o
   1   4   9        350.02        334.64         6.89 o
   2   4   9        124.73        135.13         3.29 o
   3   4   9        120.91        103.94         3.09 o
   4   4   9         78.82         67.84         2.50 o
   5   4   9         82.67        102.42         3.47 o
   6   4   9          0.54          2.27         1.42 o
   7   4   9        159.41        152.47         4.94 o
   8   4   9         53.18         42.02         1.96 o
   9   4   9         28.91         19.72         1.53 o
  10   4   9          3.25          0.66         1.02 o
  11   4   9          0.85          0.30         1.01 o
 -12   5   9          0.42          1.28         0.88 o
 -11   5   9          1.58          0.74         0.90 o
 -10   5   9        146.33        169.19         5.11 o
  -9   5   9        190.27        195.77         5.49 o
  -8   5   9          0.61          2.67         1.62 o
  -7   5   9          2.92          1.96         1.14 o
  -6   5   9         31.02         30.07         1.53 o
  -5   5   9         39.68         43.53         2.70 o
  -4   5   9         21.60         27.90         1.60 o
  -3   5   9          4.68          3.11         1.16 o
  -2   5   9          0.30          0.63         1.14 o
  -1   5   9         16.89         14.66         1.26 o
   0   5   9          0.03          1.75         0.97 o
   1   5   9          2.28          1.32         1.15 o
   2   5   9         17.14         21.32         1.54 o
   3   5   9         15.29         13.38         1.21 o
   4   5   9         68.61         77.03         4.95 o
   5   5   9         27.37         36.21         1.88 o
   6   5   9         78.21         78.44         2.89 o
   7   5   9          9.06          9.78         1.15 o
   8   5   9          1.30          2.42         1.21 o
   9   5   9          1.66          1.27         0.83 o
  -8   6   9         59.25         54.04         6.14 o
  -7   6   9          2.38          3.40         0.87 o
  -6   6   9          0.82          2.42         0.87 o
  -5   6   9         65.97         66.78         3.22 o
  -4   6   9          1.18          0.72         1.87 o
  -3   6   9          0.01          0.85         2.02 o
  -2   6   9          4.74          6.66         1.15 o
  -1   6   9          0.34          2.40         1.11 o
   0   6   9         20.67         20.17         1.23 o
   1   6   9          2.27          3.66         0.98 o
   2   6   9         24.80         23.71         2.15 o
   3   6   9          1.21         -0.10         1.02 o
   4   6   9          0.53         -1.00         1.00 o
   5   6   9          0.51          3.37         1.02 o
 -18   0  10          4.66          6.26         1.20 o
 -17   0  10         11.11          7.02         1.24 o
 -16   0  10        182.92        205.58         9.18 o
 -15   0  10        355.51        376.64        29.49 o
 -14   0  10        598.38        607.03        18.93 o
 -13   0  10        455.29        502.95        15.92 o
 -12   0  10        131.62        118.88         4.54 o
 -11   0  10        162.52        164.60         5.89 o
 -10   0  10         23.05         27.14         1.63 o
  -9   0  10        283.24        278.68         7.82 o
  -8   0  10        406.72        439.07        11.15 o
  -7   0  10         60.80         81.37         2.52 o
  -6   0  10        144.99        115.78         3.18 o
  -5   0  10          7.04          6.97         0.93 o
  -4   0  10        642.33        685.27        17.23 o
  -3   0  10         26.00         17.89         1.17 o
  -2   0  10          0.38          4.22         0.95 o
  -1   0  10        474.04        411.99        11.16 o
   0   0  10         95.12         74.44         2.13 o
   1   0  10          8.57         11.73         0.82 o
   2   0  10          8.54         17.14         1.01 o
   3   0  10          8.89         10.17         1.11 o
   4   0  10        157.84        193.79         4.42 o
   5   0  10        123.33        117.56         3.24 o
   6   0  10        487.80        543.40        12.56 o
   7   0  10         34.56         31.66         1.60 o
   8   0  10         75.07        106.91         3.82 o
   9   0  10        475.59        484.12        15.77 o
  10   0  10         30.48         28.20         2.96 o
  11   0  10         87.00        124.38         5.27 o
  12   0  10         69.82        106.28         4.37 o
  13   0  10         18.18          8.97         2.22 o
  14   0  10          0.02          1.34         1.05 o
 -17   1  10         15.33         13.08         0.92 o
 -16   1  10         60.58         62.39         2.25 o
 -15   1  10          6.85          3.74         1.11 o
 -14   1  10          0.15         -0.54         1.24 o
 -13   1  10         99.00        104.22         3.56 o
 -12   1  10         29.94         35.24         1.61 o
 -11   1  10        272.31        261.63         5.90 o
 -10   1  10       1087.02       1012.66        19.87 o
  -9   1  10        458.96        452.20         8.83 o
  -8   1  10         12.92          9.10         0.83 o
  -7   1  10         13.54         11.23         0.81 o
  -6   1  10          8.54         11.41         0.70 o
  -5   1  10        253.34        231.17         4.14 o
  -4   1  10        137.12        141.25         2.56 o
  -3   1  10        167.52        174.99         2.90 o
  -2   1  10         23.92         21.21         0.74 o
  -1   1  10        704.29        644.08        10.60 o
   0   1  10        163.32        173.33         2.96 o
   1   1  10        428.79        403.74         6.45 o
   2   1  10        212.80        212.52         3.57 o
   3   1  10        155.18        161.64         2.89 o
   4   1  10         61.92         64.42         1.57 o
   5   1  10         12.03          7.98         0.56 o
   6   1  10         85.17         71.26         1.69 o
   7   1  10         18.65         20.82         1.27 o
   8   1  10        197.89        197.89         4.63 o
   9   1  10         30.36         29.10         1.82 o
  10   1  10          6.73          5.16         1.10 o
  11   1  10          7.40          2.78         0.90 o
  12   1  10          5.32          2.60         1.12 o
  13   1  10         59.24         55.08         3.56 o
 -17   2  10          0.06         -1.57         1.57 o
 -16   2  10         13.37         12.99         1.11 o
 -15   2  10          0.52          0.35         1.48 o
 -14   2  10         26.62         32.35         2.92 o
 -13   2  10          0.37         -0.03         0.80 o
 -12   2  10         39.47         35.96         1.49 o
 -11   2  10          0.25         -0.71         0.93 o
 -10   2  10          4.43          2.90         0.89 o
  -9   2  10          8.13          5.38         0.82 o
  -8   2  10          0.56          0.31         0.83 o
  -7   2  10         34.70         32.00         1.02 o
  -6   2  10        343.26        351.45         5.75 o
  -5   2  10         11.86         13.29         0.67 o
  -4   2  10        502.40        477.02         8.01 o
  -3   2  10        380.97        413.62         7.14 o
  -2   2  10         10.44         14.49         0.74 o
  -1   2  10        243.41        248.39         4.14 o
   0   2  10        490.36        461.03         6.98 o
   1   2  10        216.36        234.65         4.01 o
   2   2  10         86.33         79.79         1.88 o
   3   2  10         22.63         30.80         1.05 o
   4   2  10         47.94         41.46         1.29 o
   5   2  10         11.85         12.52         0.98 o
   6   2  10          0.00         -0.67         1.16 o
   7   2  10         11.05         13.78         1.01 o
   8   2  10        143.67        157.31         4.16 o
   9   2  10          4.15          3.68         0.83 o
  10   2  10          5.43          7.20         1.13 o
  11   2  10          9.13         10.64         1.08 o
  12   2  10          6.00          7.01         0.88 o
  13   2  10         56.35         52.14         2.72 o
 -16   3  10          5.44          6.40         1.02 o
 -15   3  10         34.11         34.79         2.30 o
 -14   3  10         13.63         11.33         1.15 o
 -13   3  10          0.14         -0.24         0.95 o
 -12   3  10         14.28         16.97         1.31 o
 -11   3  10        105.84        106.21         3.26 o
 -10   3  10          0.87          2.07         1.57 o
  -9   3  10         92.54         90.86         2.75 o
  -8   3  10          2.50          2.31         0.89 o
  -7   3  10        106.55         81.40         2.53 o
  -6   3  10         65.58         70.71         1.88 o
  -5   3  10         13.65         11.04         0.98 o
  -4   3  10        667.69        636.14        11.56 o
  -3   3  10        121.94        117.84         2.44 o
  -2   3  10         52.31         52.53         1.40 o
  -1   3  10        293.29        297.87         5.50 o
   0   3  10       1330.98       1255.25        20.99 o
   1   3  10         51.63         49.89         1.43 o
   2   3  10          6.12          8.64         0.91 o
   3   3  10         17.18         20.48         1.41 o
   4   3  10        106.36        105.11         2.85 o
   5   3  10         68.01         71.60         2.51 o
   6   3  10        121.65        132.25         3.88 o
   7   3  10         92.84         92.41         3.31 o
   8   3  10          1.92          0.52         1.40 o
   9   3  10        103.68        115.03         3.73 o
  10   3  10          5.39          4.77         0.88 o
  11   3  10          0.81          0.44         0.85 o
  12   3  10          2.83          3.62         1.05 o
 -14   4  10          0.07          0.62         1.22 o
 -13   4  10          1.65          3.88         0.94 o
 -12   4  10         24.91         20.46         1.37 o
 -11   4  10         16.06         15.57         1.02 o
 -10   4  10         28.83         30.17         1.96 o
  -9   4  10          0.18         -0.55         0.95 o
  -8   4  10         12.98         11.06         1.08 o
  -7   4  10        195.46        219.87         5.37 o
  -6   4  10        145.73        159.62         4.13 o
  -5   4  10        125.27        136.79         3.60 o
  -4   4  10         66.31         67.60         2.23 o
  -3   4  10          6.97         14.90         1.34 o
  -2   4  10         13.30          8.14         1.16 o
  -1   4  10        248.00        278.64         6.71 o
   0   4  10         87.47        104.90         3.04 o
   1   4  10         18.97         22.95         1.31 o
   2   4  10        104.92        129.20         3.58 o
   3   4  10          1.52         -0.09         1.05 o
   4   4  10         60.57         69.81         2.57 o
   5   4  10          2.98          5.31         1.29 o
   6   4  10         20.67         19.73         1.42 o
   7   4  10         23.11         18.80         1.37 o
   8   4  10         55.70         47.48         3.15 o
   9   4  10         32.62         38.74         1.56 o
  10   4  10         11.07         18.66         1.10 o
 -11   5  10          8.48          9.30         1.19 o
 -10   5  10         20.31         18.60         1.20 o
  -9   5  10          1.45          1.86         0.81 o
  -8   5  10        218.55        239.50         6.41 o
  -7   5  10         38.75         40.10         1.65 o
  -6   5  10         32.69         28.84         1.66 o
  -5   5  10          1.98         -0.11         1.47 o
  -4   5  10         14.41         10.35         1.31 o
  -3   5  10         35.58         31.21         1.70 o
  -2   5  10          2.30          0.69         1.22 o
  -1   5  10          3.67          5.13         1.02 o
   0   5  10         57.36         61.77         2.05 o
   1   5  10         33.03         30.79         1.86 o
   2   5  10         43.12         40.01         1.79 o
   3   5  10        109.38        114.93         3.67 o
   4   5  10         37.88         41.73         1.73 o
   5   5  10         15.32         16.42         1.31 o
   6   5  10         26.60         27.29         1.39 o
   7   5  10          7.43          5.54         0.93 o
  -7   6  10         10.54         10.11         2.17 o
  -6   6  10         34.83         32.82         4.78 o
  -5   6  10          0.06         -0.27         0.82 o
  -4   6  10          6.83          7.45         2.29 o
  -3   6  10         22.17         19.29         2.04 o
  -2   6  10          0.04         -0.64         1.51 o
  -1   6  10          3.10          2.68         1.34 o
   0   6  10         78.74         82.84         5.54 o
   1   6  10          9.72         12.90         2.26 o
   2   6  10         60.98         62.54         3.64 o
 -17   1  11         49.26         46.48         3.61 o
 -16   1  11          1.68          4.39         0.75 o
 -15   1  11         11.42         10.27         0.99 o
 -14   1  11         75.91         84.12         2.73 o
 -13   1  11          0.15          1.77         0.93 o
 -12   1  11         20.69         25.45         1.33 o
 -11   1  11        776.55        815.28        18.12 o
 -10   1  11         38.06         39.73         1.91 o
  -9   1  11         92.53         95.95         2.50 o
  -8   1  11         28.00         27.89         1.32 o
  -7   1  11         54.78         54.87         1.52 o
  -6   1  11        328.59        315.49         5.76 o
  -5   1  11         26.80         35.22         1.08 o
  -4   1  11        337.95        322.37         5.35 o
  -3   1  11        324.71        294.88         4.76 o
  -2   1  11        176.59        174.04         3.06 o
  -1   1  11         44.67         51.05         1.27 o
   0   1  11         73.96         76.88         1.90 o
   1   1  11          1.77          3.49         0.57 o
   2   1  11         73.65         71.07         1.77 o
   3   1  11         40.08         53.27         1.75 o
   4   1  11          8.57          8.89         0.99 o
   5   1  11          1.01          2.23         0.70 o
   6   1  11         13.99         16.24         1.22 o
   7   1  11          1.31          1.64         0.86 o
   8   1  11        212.80        233.79         6.04 o
   9   1  11         12.07         20.21         1.29 o
  10   1  11          4.79          5.86         0.88 o
  11   1  11         21.34         24.14         3.42 o
  12   1  11          7.94          7.64         1.43 o
  13   1  11          0.79          0.04         1.12 o
 -16   2  11         46.31         46.87         2.49 o
 -15   2  11         32.87         30.21         2.05 o
 -14   2  11         13.32         15.10         1.10 o
 -13   2  11         25.77         23.60         1.19 o
 -12   2  11        136.67        140.83         3.89 o
 -11   2  11          0.25          2.89         0.99 o
 -10   2  11          5.01          3.79         0.86 o
  -9   2  11        356.55        330.63         7.48 o
  -8   2  11        284.15        244.26         5.32 o
  -7   2  11        175.13        170.03         3.77 o
  -6   2  11        289.42        261.84         5.38 o
  -5   2  11        842.34        771.46        13.66 o
  -4   2  11          1.17          3.59         0.79 o
  -3   2  11        229.39        233.96         4.58 o
  -2   2  11        155.03        134.04         2.89 o
  -1   2  11         56.94         46.46         1.42 o
   0   2  11         16.44         15.96         0.87 o
   1   2  11        686.53        688.50        12.08 o
   2   2  11        738.63        721.64        13.09 o
   3   2  11        139.67        137.08         4.66 o
   4   2  11         84.78        106.25         3.84 o
   5   2  11        148.45        169.42         4.05 o
   6   2  11          3.50          5.30         1.09 o
   7   2  11        164.79        147.27         3.92 o
   8   2  11        101.09        103.13         3.05 o
   9   2  11          5.19          2.66         0.98 o
  10   2  11          1.30          2.63         0.80 o
  11   2  11         48.22         58.77         4.37 o
  12   2  11          0.61         -0.79         0.79 o
 -15   3  11          5.44          4.36         1.08 o
 -14   3  11         14.27         17.93         1.44 o
 -13   3  11        121.81        109.30         3.84 o
 -12   3  11         28.78         28.20         1.35 o
 -11   3  11         52.55         48.77         1.93 o
 -10   3  11         79.66         74.41         3.23 o
  -9   3  11         11.55         13.54         0.99 o
  -8   3  11         10.38          9.90         0.90 o
  -7   3  11         35.21         34.26         1.49 o
  -6   3  11        205.02        196.60         4.40 o
  -5   3  11         98.60        109.61         2.77 o
  -4   3  11         36.91         37.42         1.41 o
  -3   3  11        817.82        863.85        18.39 o
  -2   3  11         40.89         44.98         1.49 o
  -1   3  11         77.12         71.80         1.95 o
   0   3  11        124.76        127.97         2.94 o
   1   3  11         19.64         15.92         1.11 o
   2   3  11         68.49         66.85         2.51 o
   3   3  11         55.62         49.22         1.77 o
   4   3  11        117.73        115.40         3.57 o
   5   3  11         30.29         41.00         1.97 o
   6   3  11         46.94         46.81         2.03 o
   7   3  11         42.91         52.63         2.10 o
   8   3  11         12.79         10.23         1.11 o
   9   3  11          4.29          0.90         0.92 o
  10   3  11         24.33         35.71         1.88 o
  11   3  11          0.75          1.27         0.98 o
 -13   4  11          0.02         -0.22         0.93 o
 -12   4  11          2.03          2.91         1.02 o
 -11   4  11         10.53         10.54         1.11 o
 -10   4  11          2.98          1.48         1.18 o
  -9   4  11          1.99          3.03         1.27 o
  -8   4  11         90.21         99.06         3.10 o
  -7   4  11         19.53         24.16         1.46 o
  -6   4  11         41.31         38.97         1.79 o
  -5   4  11         44.16         39.04         1.59 o
  -4   4  11         85.73         76.07         2.39 o
  -3   4  11        157.30        168.95         4.88 o
  -2   4  11          0.26          0.34         0.89 o
  -1   4  11        169.53        177.96         4.80 o
   0   4  11        229.08        248.51         5.99 o
   1   4  11         15.25         16.99         1.15 o
   2   4  11        120.48        125.85         3.42 o
   3   4  11        261.71        278.63         6.60 o
   4   4  11         21.24         22.45         1.32 o
   5   4  11        232.19        245.11         7.50 o
   6   4  11          1.34          4.71         1.02 o
   7   4  11         18.52         19.01         1.15 o
   8   4  11          3.61          2.95         1.36 o
   9   4  11         10.51          9.52         1.60 o
 -10   5  11          5.02          4.68         1.10 o
  -9   5  11         92.63        108.10         4.01 o
  -8   5  11         27.12         25.33         1.89 o
  -7   5  11         30.44         41.89         2.15 o
  -6   5  11          0.39          2.44         1.10 o
  -5   5  11          0.18         -0.89         1.15 o
  -4   5  11         33.12         31.96         2.01 o
  -3   5  11          7.16          6.91         2.06 o
  -2   5  11         44.68         54.99         3.51 o
  -1   5  11         12.92         14.82         1.33 o
   0   5  11          9.67         10.04         0.94 o
   1   5  11          5.34          3.11         0.76 o
   2   5  11         12.94          9.38         0.95 o
   3   5  11          0.39          1.35         0.75 o
   4   5  11          0.49         -0.10         1.62 o
   5   5  11         62.26         67.58         9.03 o
   6   5  11         21.56         15.84         1.48 o
  -4   6  11         36.29         28.49         6.62 o
  -3   6  11          1.36          0.24         1.44 o
  -2   6  11         38.03         24.08         3.61 o
  -1   6  11          3.63          1.44         2.89 o
   0   6  11          1.70          8.43         3.13 o
 -16   0  12          0.97          5.30         2.41 o
 -15   0  12          7.37          9.39         2.89 o
 -14   0  12        242.34        239.14         9.55 o
 -13   0  12        613.13        647.23        21.65 o
 -12   0  12        625.86        710.33        25.55 o
 -11   0  12          6.04          6.03         1.02 o
 -10   0  12        326.79        294.67         8.69 o
  -9   0  12         64.04         64.83         3.14 o
  -8   0  12         26.61         42.42         2.52 o
  -7   0  12        387.21        379.32        10.84 o
  -6   0  12          7.47         14.16         1.35 o
  -5   0  12        932.27        887.59        27.15 o
  -4   0  12        513.74        466.79        11.11 o
  -3   0  12          5.81          7.94         0.96 o
  -2   0  12         81.13         81.51         2.48 o
  -1   0  12        262.79        245.82         6.15 o
   0   0  12          1.01          0.31         1.15 o
   1   0  12         11.59         18.11         1.08 o
   2   0  12         47.21         57.00         2.23 o
   3   0  12          4.68         12.49         1.26 o
   4   0  12         81.68         70.22         3.74 o
   5   0  12          6.50          3.99         1.39 o
   6   0  12         11.65         16.41         1.52 o
   7   0  12         57.12         69.39         3.19 o
   8   0  12         26.13         23.07         2.57 o
   9   0  12          4.25          4.72         1.86 o
  10   0  12          2.90          4.98         3.49 o
  11   0  12        100.05        128.81         7.95 o
  12   0  12          4.22          4.15         2.17 o
 -16   1  12         51.13         42.08         2.20 o
 -15   1  12         88.01         84.31         4.16 o
 -14   1  12         20.50         18.05         1.31 o
 -13   1  12        309.24        322.27         8.51 o
 -12   1  12         99.07         99.65         3.15 o
 -11   1  12         15.20         16.45         1.31 o
 -10   1  12         16.50         13.53         1.33 o
  -9   1  12         20.72         21.39         1.29 o
  -8   1  12         10.65          8.30         0.85 o
  -7   1  12         57.76         59.12         1.66 o
  -6   1  12         36.13         39.59         1.24 o
  -5   1  12        124.00         91.51         1.97 o
  -4   1  12         49.40         50.51         1.69 o
  -3   1  12         37.72         42.80         1.13 o
  -2   1  12          1.38          1.98         0.60 o
  -1   1  12         24.25         34.78         1.35 o
   0   1  12         58.90         68.69         1.68 o
   1   1  12          3.62          2.18         0.79 o
   2   1  12          1.25          2.26         0.82 o
   3   1  12         42.15         45.08         1.48 o
   4   1  12        132.32        145.62         3.79 o
   5   1  12          1.31          0.89         0.85 o
   6   1  12          0.18          0.67         1.02 o
   7   1  12        343.20        381.93         9.52 o
   8   1  12         10.87          7.87         1.25 o
   9   1  12         28.67         22.25         1.91 o
  10   1  12          8.72         11.89         1.95 o
  11   1  12         46.76         35.57         2.61 o
  12   1  12          0.10          0.13         0.71 o
 -15   2  12         12.98         11.55         1.15 o
 -14   2  12          0.35         -0.37         1.22 o
 -13   2  12         46.51         46.82         2.73 o
 -12   2  12         36.05         30.70         1.66 o
 -11   2  12         46.69         46.03         2.00 o
 -10   2  12          6.45          3.24         1.11 o
  -9   2  12        219.58        233.78         6.30 o
  -8   2  12         98.98        105.00         2.91 o
  -7   2  12         50.50         54.85         1.80 o
  -6   2  12        455.46        444.68         9.32 o
  -5   2  12        622.05        624.77        12.56 o
  -4   2  12       1066.15        984.65        18.57 o
  -3   2  12         55.59         61.50         1.85 o
  -2   2  12         60.12         68.56         1.88 o
  -1   2  12         42.53         40.85         1.33 o
   0   2  12        453.78        457.12         9.34 o
   1   2  12          0.34          2.46         0.99 o
   2   2  12          0.21          3.93         0.93 o
   3   2  12        332.88        334.18         7.38 o
   4   2  12        141.31        121.42         3.55 o
   5   2  12         61.09         76.57         2.56 o
   6   2  12         19.89         20.56         1.34 o
   7   2  12          5.33          6.48         1.17 o
   8   2  12         10.47         10.91         1.40 o
   9   2  12         11.59         11.48         1.13 o
  10   2  12         17.90         18.89         2.27 o
  11   2  12         39.75         32.29         1.69 o
 -14   3  12         30.65         32.05         1.86 o
 -13   3  12        148.75        161.92         6.33 o
 -12   3  12          5.44          7.69         1.67 o
 -11   3  12         13.09         10.68         1.85 o
 -10   3  12         99.37        111.66         4.45 o
  -9   3  12         39.54         38.23         1.91 o
  -8   3  12         66.40         66.65         2.42 o
  -7   3  12         45.22         51.59         2.06 o
  -6   3  12        206.44        212.66         5.32 o
  -5   3  12          5.43          6.21         1.14 o
  -4   3  12        162.24        201.92         5.12 o
  -3   3  12       1346.07       1474.73        39.07 o
  -2   3  12        279.31        296.13         7.27 o
  -1   3  12         26.24         23.36         1.57 o
   0   3  12          0.78          3.93         1.06 o
   1   3  12          8.97          9.14         1.18 o
   2   3  12        252.12        249.36         6.52 o
   3   3  12          9.82          7.52         1.53 o
   4   3  12        154.16        181.48         4.84 o
   5   3  12         35.39         31.66         1.74 o
   6   3  12          1.30          2.17         1.02 o
   7   3  12         71.41         75.91         2.94 o
   8   3  12         15.46         11.56         1.06 o
   9   3  12          0.22          1.04         0.70 o
  10   3  12          9.06         12.04         1.44 o
 -12   4  12        108.00        107.99         6.71 o
 -11   4  12          1.06         -0.39         1.67 o
 -10   4  12          6.83          7.46         1.13 o
  -9   4  12          2.50          5.86         1.74 o
  -8   4  12         12.23         11.60         1.34 o
  -7   4  12          5.94          5.56         1.70 o
  -6   4  12         12.61         16.11         1.34 o
  -5   4  12         59.83         48.34         2.26 o
  -4   4  12         57.60         62.39         2.50 o
  -3   4  12         86.96         99.54         3.85 o
  -2   4  12         25.00         28.83         1.88 o
  -1   4  12          0.77          1.30         1.37 o
   0   4  12         36.14         51.95         2.29 o
   1   4  12          3.51          2.62         1.17 o
   2   4  12          0.01         -0.35         1.24 o
   3   4  12          0.76          2.57         1.20 o
   4   4  12        292.09        331.14        12.75 o
   5   4  12         14.47         10.37         1.78 o
   6   4  12         17.23         13.27         1.74 o
   7   4  12          1.84          0.65         1.45 o
   8   4  12          0.11         -1.25         1.25 o
  -9   5  12          0.13          2.38         0.91 o
  -8   5  12          8.34          5.51         1.77 o
  -7   5  12         17.69         20.32         1.42 o
  -6   5  12         41.14         38.39         2.53 o
  -5   5  12          0.18         -0.46         1.95 o
  -4   5  12         12.41         18.23         3.62 o
  -3   5  12         22.29         17.24         2.99 o
  -2   5  12         36.87         41.20         2.80 o
  -1   5  12          0.36          0.13         1.15 o
   0   5  12         45.16         51.22         4.01 o
   1   5  12         89.85         76.43         5.49 o
   2   5  12         35.31         36.69         2.40 o
   3   5  12          0.00          2.53         1.36 o
   4   5  12          1.81         -0.49         0.97 o
 -16   1  13          0.91          3.13         1.93 o
 -15   1  13          0.18          0.99         1.04 o
 -14   1  13         44.05         48.65         2.61 o
 -13   1  13        317.60        340.08        11.18 o
 -12   1  13         34.38         38.54         2.00 o
 -11   1  13        307.34        323.64         9.75 o
 -10   1  13         28.65         35.36         1.97 o
  -9   1  13          8.17          6.43         1.36 o
  -8   1  13        189.76        179.38         5.10 o
  -7   1  13         98.97         93.64         2.48 o
  -6   1  13        428.95        459.35         9.31 o
  -5   1  13        741.97        683.06        12.47 o
  -4   1  13        319.41        328.87         6.41 o
  -3   1  13        667.37        646.61        11.82 o
  -2   1  13         23.15         20.82         1.00 o
  -1   1  13         68.48         61.72         1.79 o
   0   1  13         21.28         16.47         1.04 o
   1   1  13          9.01         10.96         0.78 o
   2   1  13        329.80        284.36         6.50 o
   3   1  13         58.13         77.48         2.40 o
   4   1  13          8.53          8.93         1.64 o
   5   1  13        321.83        341.04         7.93 o
   6   1  13        180.07        232.01         5.98 o
   7   1  13         14.13         11.95         1.05 o
   8   1  13          2.10          0.36         1.36 o
   9   1  13         17.95         18.84         1.11 o
  10   1  13         12.08         13.51         3.58 o
 -15   2  13          0.34          0.37         1.04 o
 -14   2  13         69.71         64.95         3.68 o
 -13   2  13         13.04         17.27         2.00 o
 -12   2  13         10.03         11.63         1.02 o
 -11   2  13        387.38        389.70        10.28 o
 -10   2  13         66.16         55.02         2.55 o
  -9   2  13        168.76        155.31         3.92 o
  -8   2  13        555.58        546.89        12.49 o
  -7   2  13        112.78        117.41         3.23 o
  -6   2  13         37.22         45.74         1.58 o
  -5   2  13         38.10         40.74         1.60 o
  -4   2  13         75.24         68.16         1.98 o
  -3   2  13         60.12         54.72         1.58 o
  -2   2  13         37.35         31.18         1.71 o
  -1   2  13        497.59        483.83        10.08 o
   0   2  13        127.42        124.26         3.46 o
   1   2  13        140.12        145.39         3.85 o
   2   2  13         53.88         49.66         1.80 o
   3   2  13          3.97          3.31         1.15 o
   4   2  13         12.39         17.72         2.00 o
   5   2  13         42.37         48.87         2.53 o
   6   2  13         33.54         29.89         2.12 o
   7   2  13          1.36          1.91         0.94 o
   8   2  13          5.31          6.46         1.86 o
   9   2  13          6.19          5.02         1.14 o
  10   2  13         17.04         12.28         1.44 o
 -13   3  13        116.37        100.66         7.95 o
 -12   3  13         49.97         54.86         2.37 o
 -11   3  13         74.06         90.04         3.62 o
 -10   3  13        107.78        108.79         4.54 o
  -9   3  13          5.95          4.95         1.04 o
  -8   3  13          5.11          7.07         0.99 o
  -7   3  13         48.45         60.96         2.66 o
  -6   3  13        153.98        153.10         4.33 o
  -5   3  13         61.63         60.46         2.09 o
  -4   3  13        137.00        157.27         4.08 o
  -3   3  13        472.63        493.09        13.15 o
  -2   3  13         64.23         59.52         2.12 o
  -1   3  13         37.23         44.00         2.04 o
   0   3  13          5.92          4.06         1.05 o
   1   3  13          2.99          0.93         1.10 o
   2   3  13         55.00         56.17         2.12 o
   3   3  13        238.71        250.33         7.08 o
   4   3  13          1.25          2.32         1.22 o
   5   3  13         15.19         17.37         2.24 o
   6   3  13         14.38         16.27         1.52 o
   7   3  13          0.57         -0.23         1.34 o
   8   3  13         29.73         27.39         1.59 o
 -11   4  13         80.94         74.48         3.30 o
 -10   4  13          0.56         -0.23         0.80 o
  -9   4  13          0.07          0.00         0.89 o
  -8   4  13          1.04          1.08         1.01 o
  -7   4  13          9.55          8.27         1.16 o
  -6   4  13         15.24         11.93         1.36 o
  -5   4  13         14.92         15.95         1.31 o
  -4   4  13          6.11          7.27         1.08 o
  -3   4  13         36.69         52.42         2.82 o
  -2   4  13         13.70         15.92         1.50 o
  -1   4  13         62.69         50.34         2.21 o
   0   4  13        161.80        191.97         5.67 o
   1   4  13          0.01          0.36         1.06 o
   2   4  13         18.57         21.65         1.41 o
   3   4  13        170.52        193.20        15.12 o
   4   4  13          2.32          2.93         1.22 o
   5   4  13         50.36         35.84         2.47 o
   6   4  13          0.08          1.14         1.43 o
  -7   5  13         20.79         15.67         3.30 o
  -6   5  13          0.87         -0.29         0.82 o
  -5   5  13          5.99          7.30         1.58 o
  -4   5  13          6.03          4.32         1.64 o
  -3   5  13          2.30          2.11         1.58 o
  -2   5  13          1.33          2.10         1.70 o
  -1   5  13          2.25          1.04         2.42 o
   0   5  13         30.42         27.13         2.14 o
   1   5  13         51.41         54.97         4.33 o
   2   5  13          0.58          0.96         1.29 o
 -15   0  14         15.57         20.71         2.65 o
 -14   0  14        358.96        380.04        17.62 o
 -13   0  14        206.35        202.79        19.02 o
 -12   0  14        224.15        223.75         8.76 o
 -11   0  14        112.66        121.48         5.27 o
 -10   0  14          3.64          6.21         1.72 o
  -9   0  14        212.15        220.54         8.81 o
  -8   0  14          0.02          4.92         2.05 o
  -7   0  14        778.39        776.81        25.33 o
  -6   0  14        322.54        290.92         8.85 o
  -5   0  14        626.89        647.58        18.81 o
  -4   0  14        877.19        858.96        22.82 o
  -3   0  14        246.53        209.04         6.44 o
  -2   0  14        399.08        380.25        12.74 o
  -1   0  14          1.88          2.01         1.49 o
   0   0  14         15.05         13.37         1.75 o
   1   0  14          0.73         -1.08         1.43 o
   2   0  14          0.22         -1.48         1.48 o
   3   0  14         17.22          7.24         2.05 o
   4   0  14         55.63         66.68         9.76 o
   5   0  14         49.16         74.17         3.92 o
   6   0  14          7.15         17.70         5.02 o
   7   0  14        180.44        235.80        12.26 o
   8   0  14         30.82         28.01         5.54 o
   9   0  14        440.57        530.24        36.60 o
 -15   1  14         21.69         16.27         1.81 o
 -14   1  14         70.85         77.70         3.02 o
 -13   1  14          8.55          9.20         2.75 o
 -12   1  14         28.03         29.56         1.96 o
 -11   1  14         99.69         97.79         3.43 o
 -10   1  14          0.12         -0.43         1.20 o
  -9   1  14        147.14        132.51         4.46 o
  -8   1  14         14.61         11.66         1.51 o
  -7   1  14         19.66         15.95         1.19 o
  -6   1  14          1.61          3.52         0.94 o
  -5   1  14          1.87          1.35         0.84 o
  -4   1  14          3.41          4.41         0.83 o
  -3   1  14          1.30          3.75         0.85 o
  -2   1  14         15.34         15.92         1.09 o
  -1   1  14          0.16         -0.44         0.88 o
   0   1  14        155.52        153.39         4.09 o
   1   1  14         17.89         20.18         1.37 o
   2   1  14         10.61         12.20         1.55 o
   3   1  14        285.02        314.80         9.00 o
   4   1  14         38.31         41.31         1.62 o
   5   1  14         89.88         89.87         4.70 o
   6   1  14          1.17          1.79         0.92 o
   7   1  14          0.91          1.13         1.07 o
   8   1  14          1.80          3.31         1.44 o
   9   1  14         34.20         24.16         1.73 o
 -14   2  14         29.87         24.45         2.08 o
 -13   2  14          1.38          5.82         1.15 o
 -12   2  14        166.12        165.42         5.35 o
 -11   2  14         11.34         13.17         1.54 o
 -10   2  14         55.83         49.82         2.31 o
  -9   2  14        118.94        110.68         4.10 o
  -8   2  14          2.37          3.49         1.19 o
  -7   2  14          1.47         -0.75         1.10 o
  -6   2  14         10.07         10.99         1.34 o
  -5   2  14         59.39         62.96         2.73 o
  -4   2  14        109.36         98.44         2.76 o
  -3   2  14         39.44         43.56         1.68 o
  -2   2  14        134.41        130.80         3.50 o
  -1   2  14         36.59         46.71         2.02 o
   0   2  14          4.05          6.86         0.75 o
   1   2  14         85.18         80.00         2.64 o
   2   2  14         85.54         78.66         2.65 o
   3   2  14        146.22        152.80         4.66 o
   4   2  14          0.77         -1.07         1.07 o
   5   2  14         33.48         34.98         1.87 o
   6   2  14          9.40         13.23         1.95 o
   7   2  14          3.70          6.55         1.09 o
   8   2  14         24.92         18.70         1.19 o
 -12   3  14         48.13         45.24         4.95 o
 -11   3  14         22.18         24.29         2.16 o
 -10   3  14         39.80         37.66         3.10 o
  -9   3  14          7.92          7.00         1.12 o
  -8   3  14         18.97         16.22         1.02 o
  -7   3  14         16.36         13.44         1.11 o
  -6   3  14        304.57        309.04         7.82 o
  -5   3  14        360.57        343.86         8.72 o
  -4   3  14          3.51          4.40         1.63 o
  -3   3  14         22.12         24.90         1.88 o
  -2   3  14          4.31          3.59         0.88 o
  -1   3  14         80.96         83.67         2.91 o
   0   3  14         12.90         11.03         1.28 o
   1   3  14          3.16          3.12         1.14 o
   2   3  14          7.58          6.36         1.17 o
   3   3  14          2.10          3.54         1.25 o
   4   3  14          7.14          8.08         1.01 o
   5   3  14         16.99         12.91         2.02 o
   6   3  14         24.00         20.11         1.67 o
   7   3  14          1.19          0.93         1.44 o
 -10   4  14         21.82         26.25         3.61 o
  -9   4  14         28.56         26.70         3.44 o
  -8   4  14          0.97          2.08         1.09 o
  -7   4  14          1.49          1.92         0.74 o
  -6   4  14          1.19          0.13         1.51 o
  -5   4  14        124.88        110.50         4.35 o
  -4   4  14          2.17          3.39         1.87 o
  -3   4  14         83.74        100.29         5.89 o
  -2   4  14         16.89         30.00         2.26 o
  -1   4  14          0.01         -0.74         1.01 o
   0   4  14        247.69        278.43         9.18 o
   1   4  14        101.86        123.52         4.00 o
   2   4  14          6.05          6.69         1.05 o
   3   4  14          8.18          3.03         1.45 o
   4   4  14          4.95         11.82         2.33 o
  -3   5  14         19.77          8.19         3.13 o
 -14   1  15          6.02          6.96         1.19 o
 -13   1  15         53.98         50.10         2.29 o
 -12   1  15          4.31          3.87         1.27 o
 -11   1  15          0.00         -0.22         2.18 o
 -10   1  15          0.04          0.50         1.42 o
  -9   1  15          0.03         -1.22         1.81 o
  -8   1  15         35.93         29.60         2.05 o
  -7   1  15         58.31         52.93         2.11 o
  -6   1  15        144.97        148.78         3.66 o
  -5   1  15        170.16        160.63         3.55 o
  -4   1  15          6.54          7.19         1.08 o
  -3   1  15          8.79         11.08         0.91 o
  -2   1  15         11.28         16.55         1.06 o
  -1   1  15          0.06          1.65         1.02 o
   0   1  15         31.22         25.47         1.71 o
   1   1  15         99.48         96.77         3.40 o
   2   1  15         88.08        109.97         4.01 o
   3   1  15        135.28        124.31         4.99 o
   4   1  15         57.55         64.05         5.35 o
   5   1  15         23.07         18.63         2.05 o
   6   1  15          6.78          4.60         1.18 o
   7   1  15         31.34         37.44         2.81 o
   8   1  15         26.10         22.64         3.37 o
 -13   2  15         18.94         16.02         2.04 o
 -12   2  15          1.09         -0.36         1.07 o
 -11   2  15          1.48          0.46         1.12 o
 -10   2  15         36.45         34.23         3.75 o
  -9   2  15         16.01         16.32         1.46 o
  -8   2  15         43.89         35.84         3.05 o
  -7   2  15         43.90         35.18         2.60 o
  -6   2  15          2.43          2.01         1.50 o
  -5   2  15         46.91         46.88         2.06 o
  -4   2  15          4.50          5.66         1.30 o
  -3   2  15         27.18         18.50         1.43 o
  -2   2  15         17.79         17.23         1.74 o
  -1   2  15         62.46         72.80         2.81 o
   0   2  15         10.26         13.71         1.50 o
   1   2  15         47.34         53.41         2.33 o
   2   2  15         17.25         21.63         1.89 o
   3   2  15         23.09         28.32         1.87 o
   4   2  15          2.16          0.58         1.42 o
   5   2  15          0.15         -0.67         1.15 o
   6   2  15          0.01         -0.88         1.52 o
   7   2  15         27.04         16.74         3.13 o
 -11   3  15         19.75         13.92         5.30 o
 -10   3  15          0.41          1.31         1.43 o
  -9   3  15          0.04         -0.01         1.15 o
  -8   3  15          0.53          0.76         1.36 o
  -7   3  15        169.68        178.95         6.54 o
  -6   3  15         28.40         25.15         1.83 o
  -5   3  15        212.58        194.41         6.98 o
  -4   3  15        104.19        106.32         4.69 o
  -3   3  15         68.69         71.55         3.08 o
  -2   3  15         55.90         65.91         2.78 o
  -1   3  15          0.36          0.81         1.28 o
   0   3  15          0.13         -0.62         1.45 o
   1   3  15         30.84         21.16         1.83 o
   2   3  15          0.70          3.69         1.46 o
   3   3  15         38.58         27.49         2.04 o
   4   3  15          0.05          0.88         1.53 o
   5   3  15         10.26         12.81         3.85 o
  -8   4  15          5.19          7.47         2.89 o
  -7   4  15         92.27         94.88         8.19 o
  -6   4  15         41.06         45.43         5.36 o
  -5   4  15          2.16          1.22         2.73 o
  -4   4  15          8.42          4.29         3.42 o
  -3   4  15          8.95          5.04         1.91 o
  -2   4  15        112.16        103.55         8.43 o
  -1   4  15        154.90        124.00         6.27 o
   0   4  15         28.12         26.71         2.64 o
   1   4  15          3.14          5.11         1.95 o
   2   4  15         13.78         20.44         6.98 o
 -13   0  16          0.72          0.96         1.93 o
 -12   0  16         14.82         12.92         1.85 o
 -11   0  16         23.60         25.73         2.79 o
 -10   0  16         71.80         76.63         4.64 o
  -9   0  16         73.12         68.04         3.41 o
  -8   0  16         65.76         65.37         3.66 o
  -7   0  16          9.45          8.57         1.66 o
  -6   0  16          4.00          8.29         1.35 o
  -5   0  16        463.26        397.55        12.90 o
  -4   0  16        192.93        173.02         6.86 o
  -3   0  16          7.85         10.04         1.70 o
  -2   0  16         23.13         27.36         3.04 o
  -1   0  16          9.15         10.81         1.88 o
   0   0  16          8.74         12.61         2.02 o
   1   0  16          1.91          2.24         1.65 o
   2   0  16         14.82          6.64         2.28 o
   3   0  16          6.08          4.33         1.52 o
   4   0  16         60.70         62.40         3.36 o
   5   0  16        266.05        243.07        12.17 o
   6   0  16         80.94         61.17         5.54 o
 -12   1  16         51.29         43.65         3.85 o
 -11   1  16        213.82        176.02        11.56 o
 -10   1  16          6.23          4.75         1.39 o
  -9   1  16          0.09         -1.29         1.35 o
  -8   1  16         35.02         43.43         2.33 o
  -7   1  16         12.08          9.90         1.74 o
  -6   1  16         30.41         27.99         1.39 o
  -5   1  16          0.61          1.60         0.86 o
  -4   1  16          0.13          0.07         0.92 o
  -3   1  16         38.95         37.79         1.88 o
  -2   1  16          0.07          0.58         1.20 o
  -1   1  16         90.10        101.56         3.45 o
   0   1  16          0.92          0.79         1.19 o
   1   1  16        170.72        166.43         5.38 o
   2   1  16         17.29         23.45         2.18 o
   3   1  16          0.04         -0.19         1.37 o
   4   1  16         28.46         18.82         1.62 o
   5   1  16         12.38         11.46         1.27 o
   6   1  16         63.06         77.41         5.03 o
 -11   2  16          4.61          5.70         1.95 o
 -10   2  16          1.88          1.68         1.22 o
  -9   2  16         64.73         71.54         3.44 o
  -8   2  16         62.26         60.09         4.85 o
  -7   2  16         21.44         22.17         2.74 o
  -6   2  16          0.77         -0.54         1.14 o
  -5   2  16         41.93         51.83         2.52 o
  -4   2  16          8.25          5.02         1.59 o
  -3   2  16         82.89         79.80         3.05 o
  -2   2  16          0.49          1.48         1.58 o
  -1   2  16         82.08         84.69         3.42 o
   0   2  16         18.24         19.39         1.42 o
   1   2  16         38.94         43.90         2.24 o
   2   2  16          6.10          6.19         1.32 o
   3   2  16          0.00         -0.86         1.14 o
   4   2  16          7.95          9.59         1.28 o
   5   2  16          6.81          4.06         1.20 o
  -9   3  16          0.16         -1.69         1.69 o
  -8   3  16          9.79          6.12         1.39 o
  -7   3  16         38.96         27.00         2.26 o
  -6   3  16          5.26          1.36         1.16 o
  -5   3  16          0.04         -0.66         1.28 o
  -4   3  16          0.09          0.15         1.73 o
  -3   3  16          1.86          3.83         1.23 o
  -2   3  16         60.03         55.06         2.83 o
  -1   3  16          5.81          1.22         1.46 o
   0   3  16         48.71         38.78         5.39 o
   1   3  16          9.05          5.94         1.20 o
   2   3  16          0.09         -0.59         0.98 o
   3   3  16         10.60          8.66         5.30 o
 -10   1  17         60.15         52.40         3.15 o
  -9   1  17          5.29          6.03         1.36 o
  -8   1  17         59.50         61.46         2.63 o
  -7   1  17          0.43          0.69         1.11 o
  -6   1  17          3.80          7.61         1.05 o
  -5   1  17         20.36         23.11         1.91 o
  -4   1  17          0.33         -0.27         1.30 o
  -3   1  17          0.13          2.06         1.10 o
  -2   1  17          0.51          0.95         1.08 o
  -1   1  17         49.43         42.73         2.39 o
   0   1  17         84.95         81.34         3.51 o
   1   1  17         14.95         18.22         1.54 o
   2   1  17          6.19          4.86         1.37 o
   3   1  17          0.36         -1.02         1.02 o
   4   1  17          9.66         12.43         1.33 o
  -9   2  17          5.18          2.53         1.15 o
  -8   2  17         77.00         77.34         4.32 o
  -7   2  17          5.85          3.22         1.18 o
  -6   2  17          9.37          8.15         1.43 o
  -5   2  17          4.96          5.41         1.56 o
  -4   2  17          3.20         -0.06         2.23 o
  -3   2  17          0.41          0.69         1.20 o
  -2   2  17         16.69         15.05         1.37 o
  -1   2  17          2.07          2.54         1.04 o
   0   2  17         36.00         26.90         2.71 o
   1   2  17          2.38          0.88         1.16 o
   2   2  17          0.03          0.42         1.08 o
  -5   3  17        224.49        209.98        12.88 o
  -4   3  17         11.87         18.30         3.41 o
  -3   3  17          1.98          1.42         3.01 o
  -2   3  17         47.58         42.28         2.89 o
  -1   3  17         23.16          7.95         2.41 o
  -8   0  18         73.72         53.94         4.33 o
  -7   0  18         28.21         25.44         4.09 o
  -6   0  18          0.70          0.00         1.69 o
  -5   0  18         45.72         29.38         3.13 o
  -4   0  18          3.55          4.82         1.19 o
  -3   0  18          2.03          4.82         1.93 o
  -2   0  18          4.00          2.65         2.65 o
  -1   0  18        119.34        132.69         6.61 o
   0   0  18          1.72         -0.11         1.44 o
   1   0  18          3.14          7.78         1.78 o
  -7   1  18          2.90          6.02         1.93 o
  -6   1  18          3.69          3.13         1.93 o
  -5   1  18        122.50        102.11         6.98 o
  -4   1  18         14.79          9.49         1.53 o
  -3   1  18          4.51          4.09         1.53 o
  -2   1  18         14.66         13.83         1.78 o
  -1   1  18          8.45          7.57         1.61 o
   0   1  18          9.17          6.12         1.20 o
   1   1  18          0.84          0.12         1.36 o
  -5   2  18          3.37          3.61         1.69 o
  -4   2  18         83.60         82.37         4.58 o
  -3   2  18          1.68          2.24         1.20 o
  -2   2  18         40.91         44.07         3.85 o
                                                
